# Supplementary material for: Whole-genome sequencing and comparative genomic analysis of Escherichia coli O91 strains isolated from symptomatic and asymptomatic human carriers
Source: Gut Pathog. 2016 Nov 11;8:57. doi: 10.1186/s13099-016-0138-9 (PMC5106847; doi:10.1186/s13099-016-0138-9)
Supplement: Supplementary file 1 — Additional file 1. Annotated genes of NCCP15736 and NCCP15737 using the RAST server. [file 13099_2016_138_MOESM1_ESM.xlsx]

## Sheet: table_asymptomaic_vs_symptomati
Table S1. Annotated genes of NCCP15736 and NCCP15737 using the RAST server
Contig	Gene	Length	Gene id(NCCP15736)	function	Hit	Contig	Gene	Gene id(NCCP15737)	percent identity 562.1022	function
1	1	42	fig|562.1021.peg.1	hypothetical protein	bi	1	49	fig|562.1022.peg.49	100	FIG01069452: hypothetical protein
1	2	283	fig|562.1021.peg.2	Sialic acid utilization regulator, RpiR family	bi	1	50	fig|562.1022.peg.50	100	Sialic acid utilization regulator, RpiR family
1	3	212	fig|562.1021.peg.3	Hypothetical protein, similar to phosphoserine phosphatase	bi	1	51	fig|562.1022.peg.51	100	Hypothetical protein, similar to phosphoserine phosphatase
1	4	179	fig|562.1021.peg.4	tRNA-specific adenosine-34 deaminase (EC 3.5.4.-)	bi	1	52	fig|562.1022.peg.52	99.4	tRNA-specific adenosine-34 deaminase (EC 3.5.4.-)
1	5	519	fig|562.1021.peg.5	Transglycosylase, Slt family	bi	1	53	fig|562.1022.peg.53	100	Transglycosylase, Slt family
1	6	1296	fig|562.1021.peg.6	Phosphoribosylformylglycinamidine synthase, synthetase subunit (EC 6.3.5.3) / Phosphoribosylformylglycinamidine synthase, glutamine amidotransferase subunit (EC 6.3.5.3)	bi	1	54	fig|562.1022.peg.54	100	Phosphoribosylformylglycinamidine synthase, synthetase subunit (EC 6.3.5.3) / Phosphoribosylformylglycinamidine synthase, glutamine amidotransferase subunit (EC 6.3.5.3)
1	7	476	fig|562.1021.peg.7	Putative sensor-like histidine kinase YfhK	bi	1	55	fig|562.1022.peg.55	100	Putative sensor-like histidine kinase YfhK
1	8	230	fig|562.1021.peg.8	putative alpha helix protein	bi	1	169	fig|562.1022.peg.169	100	putative alpha helix protein
1	9	445	fig|562.1021.peg.9	Putative sensory histidine kinase YfhA	bi	1	170	fig|562.1022.peg.170	100	Putative sensory histidine kinase YfhA
1	10	113	fig|562.1021.peg.10	Nitrogen regulatory protein P-II	bi	1	171	fig|562.1022.peg.171	100	Nitrogen regulatory protein P-II
1	11	397	fig|562.1021.peg.11	Flavohemoprotein (Hemoglobin-like protein) (Flavohemoglobin) (Nitric oxide dioxygenase) (EC 1.14.12.17)	bi	1	172	fig|562.1022.peg.172	100	Flavohemoprotein (Hemoglobin-like protein) (Flavohemoglobin) (Nitric oxide dioxygenase) (EC 1.14.12.17)
1	12	43	fig|562.1021.peg.12	FIG00640785: hypothetical protein	bi	1	173	fig|562.1022.peg.173	100	FIG00640785: hypothetical protein
1	13	418	fig|562.1021.peg.13	Serine hydroxymethyltransferase (EC 2.1.2.1)	bi	1	174	fig|562.1022.peg.174	100	Serine hydroxymethyltransferase (EC 2.1.2.1)
1	14	398	fig|562.1021.peg.14	Putative NAGC-like transcriptional regulator	bi	1	175	fig|562.1022.peg.175	100	Putative NAGC-like transcriptional regulator
1	15	1094	fig|562.1021.peg.15	Uncharacterized protein YphG, TPR-domain containing	bi	1	176	fig|562.1022.peg.176	100	Uncharacterized protein YphG, TPR-domain containing
1	16	328	fig|562.1021.peg.16	Predicted sugar ABC transport system, periplasmic binding protein YphF precursor	bi	1	177	fig|562.1022.peg.177	100	Predicted sugar ABC transport system, periplasmic binding protein YphF precursor
1	17	504	fig|562.1021.peg.17	Predicted sugar ABC transport system, ATP-binding protein YphE	uni	1	341	fig|562.1022.peg.341	38.3	Galactose/methyl galactoside ABC transport system, ATP-binding protein MglA (EC 3.6.3.17)
1	18	333	fig|562.1021.peg.18	Predicted sugar ABC transport system, permease protein YphD	bi	1	298	fig|562.1022.peg.298	100	Predicted sugar ABC transport system, permease protein YphD
1	19	365	fig|562.1021.peg.19	Hypothetical zinc-type alcohol dehydrogenase-like protein YphC	bi	1	299	fig|562.1022.peg.299	100	Hypothetical zinc-type alcohol dehydrogenase-like protein YphC
1	20	291	fig|562.1021.peg.20	Aldose 1-epimerase family protein YphB	bi	1	300	fig|562.1022.peg.300	100	Aldose 1-epimerase family protein YphB
1	21	141	fig|562.1021.peg.21	Inner membrane protein YphA	-				0
1	22	401	fig|562.1021.peg.22	3-phenylpropionate dioxygenase ferredoxin--NAD(+) reductase component (EC 1.18.1.3)	bi	1	360	fig|562.1022.peg.360	100	3-phenylpropionate dioxygenase ferredoxin--NAD(+) reductase component (EC 1.18.1.3)
1	23	271	fig|562.1021.peg.23	2,3-dihydroxy-2,3-dihydro-phenylpropionate dehydrogenase (EC 1.3.1.-)	bi	1	361	fig|562.1022.peg.361	100	2,3-dihydroxy-2,3-dihydro-phenylpropionate dehydrogenase (EC 1.3.1.-)
1	24	107	fig|562.1021.peg.24	3-phenylpropionate dioxygenase ferredoxin subunit	bi	1	362	fig|562.1022.peg.362	100	3-phenylpropionate dioxygenase ferredoxin subunit
1	25	173	fig|562.1021.peg.25	3-phenylpropionate dioxygenase, beta subunit (EC 1.14.12.19)	bi	1	363	fig|562.1022.peg.363	100	3-phenylpropionate dioxygenase, beta subunit (EC 1.14.12.19)
1	26	454	fig|562.1021.peg.26	3-phenylpropionate dioxygenase, alpha subunit (EC 1.14.12.19)	bi	1	364	fig|562.1022.peg.364	100	3-phenylpropionate dioxygenase, alpha subunit (EC 1.14.12.19)
1	27	298	fig|562.1021.peg.27	Hca operon (3-phenylpropionic acid catabolism) transcriptional activator HcaR	bi	1	365	fig|562.1022.peg.365	100	Hca operon (3-phenylpropionic acid catabolism) transcriptional activator HcaR
1	28	380	fig|562.1021.peg.28	Probable 3-phenylpropionic acid transporter	bi	1	366	fig|562.1022.peg.366	100	Probable 3-phenylpropionic acid transporter
1	29	427	fig|562.1021.peg.29	Stationary phase inducible protein CsiE	bi	1	367	fig|562.1022.peg.367	100	Stationary phase inducible protein CsiE
1	30	285	fig|562.1021.peg.30	Uncharacterized protein yfhR	bi	1	368	fig|562.1022.peg.368	100	Uncharacterized protein yfhR
1	31	268	fig|562.1021.peg.31	Inositol-1-monophosphatase (EC 3.1.3.25)	bi	1	369	fig|562.1022.peg.369	100	Inositol-1-monophosphatase (EC 3.1.3.25)
1	32	246	fig|562.1021.peg.32	tRNA:Cm32/Um32 methyltransferase	bi	1	370	fig|562.1022.peg.370	100	tRNA:Cm32/Um32 methyltransferase
1	33	479	fig|562.1021.peg.33	RND efflux system, outer membrane lipoprotein, NodT family	bi	1	351	fig|562.1022.peg.351	100	RND efflux system, outer membrane lipoprotein, NodT family
1	34	254	fig|562.1021.peg.34	3-oxoacyl-[acyl-carrier protein] reductase (EC 1.1.1.100)	bi	1	352	fig|562.1022.peg.352	100	3-oxoacyl-[acyl-carrier protein] reductase (EC 1.1.1.100)
1	35	218	fig|562.1021.peg.35	DedA family inner membrane protein YohD	bi	1	353	fig|562.1022.peg.353	100	DedA family inner membrane protein YohD
1	36	196	fig|562.1021.peg.36	Putative membrane protein	bi	1	354	fig|562.1022.peg.354	100	Putative membrane protein
1	37	40	fig|562.1021.peg.37	hypothetical protein	bi	1	355	fig|562.1022.peg.355	100	hypothetical protein
1	38	314	fig|562.1021.peg.38	Murein-DD-endopeptidase (EC 3.4.99.-)	bi	1	356	fig|562.1022.peg.356	100	Murein-DD-endopeptidase (EC 3.4.99.-)
1	39	572	fig|562.1021.peg.39	D-Lactate dehydrogenase (EC 1.1.2.5)	bi	1	357	fig|562.1022.peg.357	100	D-Lactate dehydrogenase (EC 1.1.2.5)
1	40	53	fig|562.1021.peg.40	FIG00640500: hypothetical protein	bi	1	358	fig|562.1022.peg.358	100	FIG00640500: hypothetical protein
1	41	766	fig|562.1021.peg.41	Periplasmic beta-glucosidase (EC 3.2.1.21)	bi	1	359	fig|562.1022.peg.359	100	Periplasmic beta-glucosidase (EC 3.2.1.21)
1	42	306	fig|562.1021.peg.42	Osmoprotectant ABC transporter binding protein YehZ	bi	1	371	fig|562.1022.peg.371	100	Osmoprotectant ABC transporter binding protein YehZ
1	43	386	fig|562.1021.peg.43	Osmoprotectant ABC transporter permease protein YehY	bi	1	372	fig|562.1022.peg.372	100	Osmoprotectant ABC transporter permease protein YehY
1	44	309	fig|562.1021.peg.44	Osmoprotectant ABC transporter ATP-binding subunit YehX	bi	1	374	fig|562.1022.peg.374	99.39	Osmoprotectant ABC transporter ATP-binding subunit YehX
1	45	244	fig|562.1021.peg.45	Osmoprotectant ABC transporter inner membrane protein YehW	bi	1	375	fig|562.1022.peg.375	100	Osmoprotectant ABC transporter inner membrane protein YehW
1	46	244	fig|562.1021.peg.46	HTH-type transcriptional regulator mlrA	bi	1	376	fig|562.1022.peg.376	100	HTH-type transcriptional regulator mlrA
1	47	562	fig|562.1021.peg.47	Putative two-component system sensor kinase	bi	1	377	fig|562.1022.peg.377	100	Putative two-component system sensor kinase
1	48	240	fig|562.1021.peg.48	Hypothetical response regulatory protein yehT	bi	1	378	fig|562.1022.peg.378	100	Hypothetical response regulatory protein yehT
1	49	157	fig|562.1021.peg.49	FIG00638377: hypothetical protein	bi	1	379	fig|562.1022.peg.379	100	FIG00638377: hypothetical protein
1	50	154	fig|562.1021.peg.50	Hypothetical lipoprotein yehR	bi	1	380	fig|562.1022.peg.380	100	Hypothetical lipoprotein yehR
1	51	667	fig|562.1021.peg.51	YehQ protein	bi	1	381	fig|562.1022.peg.381	100	YehQ protein
1	52	379	fig|562.1021.peg.52	Mg-chelatase subunit ChlD	bi	1	382	fig|562.1022.peg.382	100	Mg-chelatase subunit ChlD
1	53	759	fig|562.1021.peg.53	hypothetical protein	bi	1	383	fig|562.1022.peg.383	100	hypothetical protein
1	54	385	fig|562.1021.peg.54	FIG00638960: hypothetical protein	bi	1	384	fig|562.1022.peg.384	100	FIG00638960: hypothetical protein
1	55	1211	fig|562.1021.peg.55	Molybdate metabolism regulator	bi	1	385	fig|562.1022.peg.385	100	Molybdate metabolism regulator
1	56	1264	fig|562.1021.peg.56	Molybdate metabolism regulator	bi	1	386	fig|562.1022.peg.386	100	Molybdate metabolism regulator
1	57	678	fig|562.1021.peg.57	Methionyl-tRNA synthetase (EC 6.1.1.10)	bi	1	387	fig|562.1022.peg.387	100	Methionyl-tRNA synthetase (EC 6.1.1.10)
1	58	370	fig|562.1021.peg.58	Scaffold protein for [4Fe-4S] cluster assembly ApbC, MRP-like	bi	1	388	fig|562.1022.peg.388	100	Scaffold protein for [4Fe-4S] cluster assembly ApbC, MRP-like
1	59	52	fig|562.1021.peg.59	hypothetical protein	bi	1	389	fig|562.1022.peg.389	100	hypothetical protein
1	60	181	fig|562.1021.peg.60	Putative fimbrial-like protein	bi	1	390	fig|562.1022.peg.390	100	Putative fimbrial-like protein
1	61	225	fig|562.1021.peg.61	Uncharacterized fimbrial chaperone YehC precursor	bi	1	391	fig|562.1022.peg.391	100	Uncharacterized fimbrial chaperone YehC precursor
1	62	827	fig|562.1021.peg.62	Fimbriae usher protein StcC	bi	1	392	fig|562.1022.peg.392	100	Fimbriae usher protein StcC
1	63	345	fig|562.1021.peg.63	Uncharacterized protein YehA precursor	bi	1	393	fig|562.1022.peg.393	100	Uncharacterized protein YehA precursor
1	64	113	fig|562.1021.peg.64	Uncharacterized protein YohN precursor	bi	1	394	fig|562.1022.peg.394	100	Uncharacterized protein YohN precursor
1	65	275	fig|562.1021.peg.65	Nickel/cobalt efflux transporter RcnA	bi	1	395	fig|562.1022.peg.395	100	Nickel/cobalt efflux transporter RcnA
1	66	91	fig|562.1021.peg.66	Uncharacterized protein YohL	bi	1	396	fig|562.1022.peg.396	100	Uncharacterized protein YohL
1	67	263	fig|562.1021.peg.67	Hydroxyethylthiazole kinase (EC 2.7.1.50)	bi	1	397	fig|562.1022.peg.397	100	Hydroxyethylthiazole kinase (EC 2.7.1.50)
1	68	267	fig|562.1021.peg.68	Phosphomethylpyrimidine kinase (EC 2.7.4.7)	bi	1	398	fig|562.1022.peg.398	100	Phosphomethylpyrimidine kinase (EC 2.7.4.7)
1	69	273	fig|562.1021.peg.69	Glycosyl hydrolase YegX, family 25	bi	1	399	fig|562.1022.peg.399	100	Glycosyl hydrolase YegX, family 25
1	70	249	fig|562.1021.peg.70	Uncharacterized HTH-type transcriptional regulator YegW	bi	1	400	fig|562.1022.peg.400	100	Uncharacterized HTH-type transcriptional regulator YegW
1	71	322	fig|562.1021.peg.71	Uncharacterized sugar kinase YegV, PfkB family	bi	1	401	fig|562.1022.peg.401	100	Uncharacterized sugar kinase YegV, PfkB family
1	72	335	fig|562.1021.peg.72	ADP-ribosylglycohydrolase YegU (EC 3.2.-.-)	bi	1	402	fig|562.1022.peg.402	100	ADP-ribosylglycohydrolase YegU (EC 3.2.-.-)
1	73	426	fig|562.1021.peg.73	Putative nucleoside transporter YegT	bi	1	403	fig|562.1022.peg.403	100	Putative nucleoside transporter YegT
1	74	351	fig|562.1021.peg.74	Fructose-bisphosphate aldolase class I (EC 4.1.2.13)	bi	1	404	fig|562.1022.peg.404	100	Fructose-bisphosphate aldolase class I (EC 4.1.2.13)
1	75	285	fig|562.1021.peg.75	Tagatose-1,6-bisphosphate aldolase GatY (EC 4.1.2.-)	bi	1	405	fig|562.1022.peg.405	100	Tagatose-1,6-bisphosphate aldolase GatY (EC 4.1.2.-)
1	76	421	fig|562.1021.peg.76	Tagatose-6-phosphate kinase GatZ (EC 2.7.1.144)	bi	1	406	fig|562.1022.peg.406	100	Tagatose-6-phosphate kinase GatZ (EC 2.7.1.144)
1	77	151	fig|562.1021.peg.77	PTS system, galactitol-specific IIA component (EC 2.7.1.69)	bi	1	407	fig|562.1022.peg.407	100	PTS system, galactitol-specific IIA component (EC 2.7.1.69)
1	78	95	fig|562.1021.peg.78	PTS system, galactitol-specific IIB component (EC 2.7.1.69)	bi	1	408	fig|562.1022.peg.408	100	PTS system, galactitol-specific IIB component (EC 2.7.1.69)
1	79	452	fig|562.1021.peg.79	PTS system, galactitol-specific IIC component (EC 2.7.1.69)	bi	1	409	fig|562.1022.peg.409	100	PTS system, galactitol-specific IIC component (EC 2.7.1.69)
1	80	347	fig|562.1021.peg.80	Galactitol-1-phosphate 5-dehydrogenase (EC 1.1.1.251)	bi	1	410	fig|562.1022.peg.410	100	Galactitol-1-phosphate 5-dehydrogenase (EC 1.1.1.251)
1	81	239	fig|562.1021.peg.81	Galactitol utilization operon repressor	bi	1	411	fig|562.1022.peg.411	100	Galactitol utilization operon repressor
1	82	300	fig|562.1021.peg.82	Transcription regulator [contains diacylglycerol kinase catalytic domain]	bi	1	412	fig|562.1022.peg.412	100	Transcription regulator [contains diacylglycerol kinase catalytic domain]
1	83	111	fig|562.1021.peg.83	FIG00639423: hypothetical protein	bi	1	413	fig|562.1022.peg.413	100	FIG00639423: hypothetical protein
1	84	338	fig|562.1021.peg.84	Phage integrase	bi	1	414	fig|562.1022.peg.414	100	Phage integrase
1	85	62	fig|562.1021.peg.85	Cox	bi	1	415	fig|562.1022.peg.415	100	Cox
1	86	57	fig|562.1021.peg.86	FIG00641185: hypothetical protein	bi	1	416	fig|562.1022.peg.416	100	FIG00641185: hypothetical protein
1	87	169	fig|562.1021.peg.87	Replication gene B protein	bi	1	417	fig|562.1022.peg.417	100	Replication gene B protein
1	88	75	fig|562.1021.peg.88	FIG00638705: hypothetical protein	bi	1	418	fig|562.1022.peg.418	100	FIG00638705: hypothetical protein
1	89	101	fig|562.1021.peg.89	FIG00640077: hypothetical protein	bi	1	419	fig|562.1022.peg.419	100	FIG00640077: hypothetical protein
1	90	75	fig|562.1021.peg.90	Hypothetical Zinc-finger containing protein	bi	1	420	fig|562.1022.peg.420	100	Hypothetical Zinc-finger containing protein
1	91	92	fig|562.1021.peg.91	FIG00639324: hypothetical protein	bi	1	421	fig|562.1022.peg.421	100	FIG00639324: hypothetical protein
1	92	757	fig|562.1021.peg.92	Phage replication protein	bi	1	422	fig|562.1022.peg.422	100	Phage replication protein
1	93	352	fig|562.1021.peg.93	EcoT38I restriction endonuclease	bi	1	423	fig|562.1022.peg.423	100	EcoT38I restriction endonuclease
1	94	398	fig|562.1021.peg.94	DNA-cytosine methyltransferase (EC 2.1.1.37)	bi	1	424	fig|562.1022.peg.424	100	DNA-cytosine methyltransferase (EC 2.1.1.37)
1	95	345	fig|562.1021.peg.95	Phage-related capsid packaging protein	bi	1	425	fig|562.1022.peg.425	100	Phage-related capsid packaging protein
1	96	591	fig|562.1021.peg.96	Phage terminase, ATPase subunit	bi	1	426	fig|562.1022.peg.426	99.39	Phage terminase, ATPase subunit
1	97	285	fig|562.1021.peg.97	Phage capsid scaffolding protein	bi	1	427	fig|562.1022.peg.427	100	Phage capsid scaffolding protein
1	98	358	fig|562.1021.peg.98	Phage major capsid protein	bi	1	428	fig|562.1022.peg.428	100	Phage major capsid protein
1	99	233	fig|562.1021.peg.99	Phage terminase, endonuclease subunit	bi	1	429	fig|562.1022.peg.429	100	Phage terminase, endonuclease subunit
1	100	158	fig|562.1021.peg.100	Phage head completion-stabilization protein	bi	1	430	fig|562.1022.peg.430	100	Phage head completion-stabilization protein
1	101	68	fig|562.1021.peg.101	Phage tail completion protein	bi	1	431	fig|562.1022.peg.431	100	Phage tail completion protein
1	102	94	fig|562.1021.peg.102	Phage holin	bi	1	432	fig|562.1022.peg.432	100	Phage holin
1	103	166	fig|562.1021.peg.103	Phage lysin	bi	1	433	fig|562.1022.peg.433	100	Phage lysin
1	104	142	fig|562.1021.peg.104	Phage holin; Phage endolysin	bi	1	434	fig|562.1022.peg.434	100	Phage holin; Phage endolysin
1	105	142	fig|562.1021.peg.105	LysB	bi	1	435	fig|562.1022.peg.435	100	LysB
1	106	53	fig|562.1021.peg.106	Phage outer membrane lipoprotein Rz1	bi	1	436	fig|562.1022.peg.436	100	Phage outer membrane lipoprotein Rz1
1	107	156	fig|562.1021.peg.107	putative tail protein	bi	1	437	fig|562.1022.peg.437	100	putative tail protein
1	108	151	fig|562.1021.peg.108	Phage tail completion protein	bi	1	438	fig|562.1022.peg.438	100	Phage tail completion protein
1	109	212	fig|562.1021.peg.109	Baseplate assembly protein V	bi	1	439	fig|562.1022.peg.439	100	Baseplate assembly protein V
1	110	116	fig|562.1021.peg.110	gpW	bi	1	440	fig|562.1022.peg.440	100	gpW
1	111	303	fig|562.1021.peg.111	Baseplate assembly protein J	bi	1	441	fig|562.1022.peg.441	100	Baseplate assembly protein J
1	112	177	fig|562.1021.peg.112	Phage tail fibers	bi	1	442	fig|562.1022.peg.442	100	Phage tail fibers
1	113	693	fig|562.1021.peg.113	Phage tail fibers	bi	1	443	fig|562.1022.peg.443	99.75	Phage tail fibers
1	114	176	fig|562.1021.peg.114	Phage tail fibers	bi	1	444	fig|562.1022.peg.444	100	Phage tail fibers
1	115	277	fig|562.1021.peg.115	Chromosome (plasmid) partitioning protein ParA / Sporulation initiation inhibitor protein Soj	bi	1	445	fig|562.1022.peg.445	100	Chromosome (plasmid) partitioning protein ParA / Sporulation initiation inhibitor protein Soj
1	116	50	fig|562.1021.peg.116	FIG00643520: hypothetical protein	bi	1	446	fig|562.1022.peg.446	100	FIG00643520: hypothetical protein
1	117	292	fig|562.1021.peg.117	gpF1	bi	1	447	fig|562.1022.peg.447	100	gpF1
1	118	689	fig|562.1021.peg.118	Phage protein	bi	1	448	fig|562.1022.peg.448	99.85	Phage protein
1	119	160	fig|562.1021.peg.119	Phage tail protein	bi	1	449	fig|562.1022.peg.449	100	Phage tail protein
1	120	388	fig|562.1021.peg.120	Gene D protein	bi	3	624	fig|562.1022.peg.624	99.68	Gene D protein
1	121	85	fig|562.1021.peg.121	putative positive regulator of late gene transcription	bi	3	625	fig|562.1022.peg.625	100	putative positive regulator of late gene transcription
1	122	454	fig|562.1021.peg.122	Putative protease	bi	46	2238	fig|562.1022.peg.2238	100	Putative protease
1	123	99	fig|562.1021.peg.123	FIG00638046: hypothetical protein	bi	46	2237	fig|562.1022.peg.2237	100	FIG00638046: hypothetical protein
1	124	84	fig|562.1021.peg.124	COG3609: Predicted transcriptional regulators containing the CopG/Arc/MetJ DNA-binding domain	bi	46	2236	fig|562.1022.peg.2236	100	COG3609: Predicted transcriptional regulators containing the CopG/Arc/MetJ DNA-binding domain
1	125	111	fig|562.1021.peg.125	FIG00638559: hypothetical protein	bi	46	2235	fig|562.1022.peg.2235	100	FIG00638559: hypothetical protein
1	126	241	fig|562.1021.peg.126	Response regulator BaeR	bi	46	2234	fig|562.1022.peg.2234	100	Response regulator BaeR
1	127	468	fig|562.1021.peg.127	Sensory histidine kinase BaeS	bi	46	2233	fig|562.1022.peg.2233	100	Sensory histidine kinase BaeS
1	128	472	fig|562.1021.peg.128	Multidrug transporter MdtD	bi	46	2232	fig|562.1022.peg.2232	100	Multidrug transporter MdtD
1	129	1026	fig|562.1021.peg.129	Multidrug transporter MdtC	bi	46	2231	fig|562.1022.peg.2231	100	Multidrug transporter MdtC
1	130	1041	fig|562.1021.peg.130	Multidrug transporter MdtB	bi	46	2230	fig|562.1022.peg.2230	100	Multidrug transporter MdtB
1	131	416	fig|562.1021.peg.131	Probable RND efflux membrane fusion protein	bi	46	2229	fig|562.1022.peg.2229	100	Probable RND efflux membrane fusion protein
1	132	220	fig|562.1021.peg.132	FIG00638207: hypothetical protein	bi	46	2228	fig|562.1022.peg.2228	100	FIG00638207: hypothetical protein
1	133	227	fig|562.1021.peg.133	COG0631: Serine/threonine protein phosphatase	bi	46	2227	fig|562.1022.peg.2227	100	COG0631: Serine/threonine protein phosphatase
1	134	647	fig|562.1021.peg.134	Putative chaperonin	bi	46	2226	fig|562.1022.peg.2226	100	Putative chaperonin
1	135	451	fig|562.1021.peg.135	Putative heat shock protein YegD	bi	46	2225	fig|562.1022.peg.2225	100	Putative heat shock protein YegD
1	136	286	fig|562.1021.peg.136	DNA-3-methyladenine glycosylase II (EC 3.2.2.21)	bi	46	2224	fig|562.1022.peg.2224	100	DNA-3-methyladenine glycosylase II (EC 3.2.2.21)
1	137	177	fig|562.1021.peg.137	putative sensor-type protein	bi	46	2223	fig|562.1022.peg.2223	100	putative sensor-type protein
1	138	214	fig|562.1021.peg.138	Uridine kinase (EC 2.7.1.48) [C1]	bi	46	2222	fig|562.1022.peg.2222	100	Uridine kinase (EC 2.7.1.48) [C1]
1	139	194	fig|562.1021.peg.139	Deoxycytidine triphosphate deaminase (EC 3.5.4.13)	bi	46	2221	fig|562.1022.peg.2221	100	Deoxycytidine triphosphate deaminase (EC 3.5.4.13)
1	140	618	fig|562.1021.peg.140	AsmA protein	bi	46	2220	fig|562.1022.peg.2220	100	AsmA protein
1	141	528	fig|562.1021.peg.141	Putative capsular polysaccharide transport protein YegH	bi	46	2219	fig|562.1022.peg.2219	100	Putative capsular polysaccharide transport protein YegH
1	142	39	fig|562.1021.peg.142	hypothetical protein	bi	46	2218	fig|562.1022.peg.2218	100	hypothetical protein
1	143	349	fig|562.1021.peg.143	Polysaccharide export lipoprotein Wza	bi	46	2217	fig|562.1022.peg.2217	100	Polysaccharide export lipoprotein Wza
1	144	148	fig|562.1021.peg.144	Low molecular weight protein-tyrosine-phosphatase Wzb (EC 3.1.3.48)	bi	46	2216	fig|562.1022.peg.2216	100	Low molecular weight protein-tyrosine-phosphatase Wzb (EC 3.1.3.48)
1	145	721	fig|562.1021.peg.145	Tyrosine-protein kinase Wzc (EC 2.7.10.2)	bi	46	2215	fig|562.1022.peg.2215	100	Tyrosine-protein kinase Wzc (EC 2.7.10.2)
1	146	280	fig|562.1021.peg.146	Colanic acid biosynthesis glycosyl transferase WcaA	bi	46	2214	fig|562.1022.peg.2214	100	Colanic acid biosynthesis glycosyl transferase WcaA
1	147	163	fig|562.1021.peg.147	Colanic acid biosynthesis acetyltransferase WcaB (EC 2.3.1.-)	bi	46	2213	fig|562.1022.peg.2213	100	Colanic acid biosynthesis acetyltransferase WcaB (EC 2.3.1.-)
1	148	406	fig|562.1021.peg.148	Colanic acid biosynthesis glycosyl transferase WcaC	bi	46	2212	fig|562.1022.peg.2212	100	Colanic acid biosynthesis glycosyl transferase WcaC
1	149	406	fig|562.1021.peg.149	Colanic acid polymerase WcaD	bi	46	2211	fig|562.1022.peg.2211	100	Colanic acid polymerase WcaD
1	150	249	fig|562.1021.peg.150	Colanic acid biosynthesis glycosyl transferase WcaE	bi	46	2210	fig|562.1022.peg.2210	100	Colanic acid biosynthesis glycosyl transferase WcaE
1	151	183	fig|562.1021.peg.151	Colanic acid biosynthesis acetyltransferase WcaF (EC 2.3.1.-)	bi	46	2209	fig|562.1022.peg.2209	100	Colanic acid biosynthesis acetyltransferase WcaF (EC 2.3.1.-)
1	152	374	fig|562.1021.peg.152	GDP-mannose 4,6-dehydratase (EC 4.2.1.47)	bi	46	2208	fig|562.1022.peg.2208	100	GDP-mannose 4,6-dehydratase (EC 4.2.1.47)
1	153	323	fig|562.1021.peg.153	GDP-L-fucose synthetase (EC 1.1.1.271); Colanic acid biosynthesis protein wcaG	bi	46	2207	fig|562.1022.peg.2207	100	GDP-L-fucose synthetase (EC 1.1.1.271); Colanic acid biosynthesis protein wcaG
1	154	160	fig|562.1021.peg.154	GDP-mannose mannosyl hydrolase (EC 3.6.1.-)	bi	46	2206	fig|562.1022.peg.2206	100	GDP-mannose mannosyl hydrolase (EC 3.6.1.-)
1	155	408	fig|562.1021.peg.155	Colanic acid biosysnthesis glycosyl transferase WcaI	bi	46	2205	fig|562.1022.peg.2205	100	Colanic acid biosysnthesis glycosyl transferase WcaI
1	156	479	fig|562.1021.peg.156	Mannose-1-phosphate guanylyltransferase (GDP) (EC 2.7.7.22) / Mannose-6-phosphate isomerase (EC 5.3.1.8)	bi	46	2204	fig|562.1022.peg.2204	100	Mannose-1-phosphate guanylyltransferase (GDP) (EC 2.7.7.22) / Mannose-6-phosphate isomerase (EC 5.3.1.8)
1	157	457	fig|562.1021.peg.157	Phosphomannomutase (EC 5.4.2.8)	bi	46	2203	fig|562.1022.peg.2203	100	Phosphomannomutase (EC 5.4.2.8)
1	158	465	fig|562.1021.peg.158	Colanic acid biosynthsis UDP-glucose lipid carrier transferase WcaJ	bi	46	2202	fig|562.1022.peg.2202	100	Colanic acid biosynthsis UDP-glucose lipid carrier transferase WcaJ
1	159	493	fig|562.1021.peg.159	Lipopolysaccharide biosynthesis protein WzxC	bi	46	2201	fig|562.1022.peg.2201	100	Lipopolysaccharide biosynthesis protein WzxC
1	160	427	fig|562.1021.peg.160	Colanic acid biosysnthesis protein WcaK	bi	46	2200	fig|562.1022.peg.2200	100	Colanic acid biosysnthesis protein WcaK
1	161	407	fig|562.1021.peg.161	Colanic acid biosynthesis glycosyl transferase WcaL	bi	46	2199	fig|562.1022.peg.2199	100	Colanic acid biosynthesis glycosyl transferase WcaL
1	162	465	fig|562.1021.peg.162	Colanic acid biosynthesis protein wcaM	bi	46	2198	fig|562.1022.peg.2198	100	Colanic acid biosynthesis protein wcaM
1	163	298	fig|562.1021.peg.163	UTP--glucose-1-phosphate uridylyltransferase (EC 2.7.7.9)	bi	46	2197	fig|562.1022.peg.2197	100	UTP--glucose-1-phosphate uridylyltransferase (EC 2.7.7.9)
1	164	359	fig|562.1021.peg.164	dTDP-glucose 4,6-dehydratase (EC 4.2.1.46)	bi	46	2196	fig|562.1022.peg.2196	100	dTDP-glucose 4,6-dehydratase (EC 4.2.1.46)
1	165	288	fig|562.1021.peg.165	Glucose-1-phosphate thymidylyltransferase (EC 2.7.7.24)	bi	46	2195	fig|562.1022.peg.2195	100	Glucose-1-phosphate thymidylyltransferase (EC 2.7.7.24)
1	166	255	fig|562.1021.peg.166	Putative N-acetylgalactosaminyl-diphosphoundecaprenol glucuronosyltransferase	bi	46	2194	fig|562.1022.peg.2194	100	Putative N-acetylgalactosaminyl-diphosphoundecaprenol glucuronosyltransferase
1	167	82	fig|562.1021.peg.167	putative butyryltransferase	bi	46	2193	fig|562.1022.peg.2193	100	putative butyryltransferase
1	168	371	fig|562.1021.peg.168	WblQ protein	bi	46	2192	fig|562.1022.peg.2192	100	WblQ protein
1	169	422	fig|562.1021.peg.169	WzxE protein	bi	46	2191	fig|562.1022.peg.2191	100	WzxE protein
1	170	390	fig|562.1021.peg.170	hypothetical protein	bi	46	2190	fig|562.1022.peg.2190	100	hypothetical protein
1	171	285	fig|562.1021.peg.171	glycosyl transferase, group 2 family protein	bi	46	2189	fig|562.1022.peg.2189	100	glycosyl transferase, group 2 family protein
1	172	266	fig|562.1021.peg.172	hypothetical protein	bi	46	2188	fig|562.1022.peg.2188	100	hypothetical protein
1	173	404	fig|562.1021.peg.173	putative O-antigen polymerase	bi	46	2187	fig|562.1022.peg.2187	99.75	putative O-antigen polymerase
1	174	469	fig|562.1021.peg.174	6-phosphogluconate dehydrogenase, decarboxylating (EC 1.1.1.44)	bi	46	2186	fig|562.1022.peg.2186	100	6-phosphogluconate dehydrogenase, decarboxylating (EC 1.1.1.44)
1	175	389	fig|562.1021.peg.175	UDP-glucose dehydrogenase (EC 1.1.1.22)	bi	46	2185	fig|562.1022.peg.2185	100	UDP-glucose dehydrogenase (EC 1.1.1.22)
1	176	326	fig|562.1021.peg.176	regulator of length of O-antigen component of lipopolysaccharide chains	bi	46	2184	fig|562.1022.peg.2184	100	regulator of length of O-antigen component of lipopolysaccharide chains
1	177	204	fig|562.1021.peg.177	Phosphoribosyl-AMP cyclohydrolase (EC 3.5.4.19) / Phosphoribosyl-ATP pyrophosphatase (EC 3.6.1.31)	bi	46	2183	fig|562.1022.peg.2183	100	Phosphoribosyl-AMP cyclohydrolase (EC 3.5.4.19) / Phosphoribosyl-ATP pyrophosphatase (EC 3.6.1.31)
1	178	259	fig|562.1021.peg.178	Imidazole glycerol phosphate synthase cyclase subunit (EC 4.1.3.-)	bi	46	2182	fig|562.1022.peg.2182	100	Imidazole glycerol phosphate synthase cyclase subunit (EC 4.1.3.-)
1	179	246	fig|562.1021.peg.179	Phosphoribosylformimino-5-aminoimidazole carboxamide ribotide isomerase (EC 5.3.1.16)	bi	46	2181	fig|562.1022.peg.2181	100	Phosphoribosylformimino-5-aminoimidazole carboxamide ribotide isomerase (EC 5.3.1.16)
1	180	197	fig|562.1021.peg.180	Imidazole glycerol phosphate synthase amidotransferase subunit (EC 2.4.2.-)	bi	46	2180	fig|562.1022.peg.2180	100	Imidazole glycerol phosphate synthase amidotransferase subunit (EC 2.4.2.-)
1	181	356	fig|562.1021.peg.181	Histidinol-phosphatase (EC 3.1.3.15) / Imidazoleglycerol-phosphate dehydratase (EC 4.2.1.19)	bi	46	2179	fig|562.1022.peg.2179	100	Histidinol-phosphatase (EC 3.1.3.15) / Imidazoleglycerol-phosphate dehydratase (EC 4.2.1.19)
1	182	357	fig|562.1021.peg.182	Histidinol-phosphate aminotransferase (EC 2.6.1.9)	bi	46	2178	fig|562.1022.peg.2178	100	Histidinol-phosphate aminotransferase (EC 2.6.1.9)
1	183	435	fig|562.1021.peg.183	Histidinol dehydrogenase (EC 1.1.1.23)	bi	46	2177	fig|562.1022.peg.2177	100	Histidinol dehydrogenase (EC 1.1.1.23)
1	184	300	fig|562.1021.peg.184	ATP phosphoribosyltransferase (EC 2.4.2.17)	bi	46	2176	fig|562.1022.peg.2176	100	ATP phosphoribosyltransferase (EC 2.4.2.17)
1	185	84	fig|562.1021.peg.185	YefM protein (antitoxin to YoeB)	bi	46	2175	fig|562.1022.peg.2175	100	YefM protein (antitoxin to YoeB)
1	186	85	fig|562.1021.peg.186	YoeB toxin protein	bi	46	2174	fig|562.1022.peg.2174	100	YoeB toxin protein
1	187	275	fig|562.1021.peg.187	Nucleoside-diphosphate-sugar epimerases	bi	46	2173	fig|562.1022.peg.2173	100	Nucleoside-diphosphate-sugar epimerases
1	188	310	fig|562.1021.peg.188	Hypothetical transcriptional regulator yeeY	bi	46	2172	fig|562.1022.peg.2172	100	Hypothetical transcriptional regulator yeeY
1	189	453	fig|562.1021.peg.189	Putrescine importer	bi	46	2170	fig|562.1022.peg.2170	100	Putrescine importer
1	190	353	fig|562.1021.peg.190	Putative transport system permease protein	bi	46	2169	fig|562.1022.peg.2169	100	Putative transport system permease protein
1	191	76	fig|562.1021.peg.191	FIG00638167: hypothetical protein	bi	46	2168	fig|562.1022.peg.2168	100	FIG00638167: hypothetical protein
1	192	476	fig|562.1021.peg.192	Exodeoxyribonuclease I (EC 3.1.11.1)	bi	46	2167	fig|562.1022.peg.2167	100	Exodeoxyribonuclease I (EC 3.1.11.1)
1	193	389	fig|562.1021.peg.193	D-alanyl-D-alanine carboxypeptidase (EC 3.4.16.4)	bi	46	2166	fig|562.1022.peg.2166	100	D-alanyl-D-alanine carboxypeptidase (EC 3.4.16.4)
1	194	158	fig|562.1021.peg.194	DNA gyrase inhibitory protein	bi	46	2165	fig|562.1022.peg.2165	100	DNA gyrase inhibitory protein
1	195	163	fig|562.1021.peg.195	Iron-sulfur cluster regulator IscR	bi	1	450	fig|562.1022.peg.450	100	Iron-sulfur cluster regulator IscR
1	196	405	fig|562.1021.peg.196	Cysteine desulfurase (EC 2.8.1.7), IscS subfamily	bi	1	451	fig|562.1022.peg.451	100	Cysteine desulfurase (EC 2.8.1.7), IscS subfamily
1	197	129	fig|562.1021.peg.197	Iron-sulfur cluster assembly scaffold protein IscU	bi	1	452	fig|562.1022.peg.452	100	Iron-sulfur cluster assembly scaffold protein IscU
1	198	108	fig|562.1021.peg.198	Iron binding protein IscA for iron-sulfur cluster assembly	bi	1	453	fig|562.1022.peg.453	100	Iron binding protein IscA for iron-sulfur cluster assembly
1	199	41	fig|562.1021.peg.199	hypothetical protein	bi	1	454	fig|562.1022.peg.454	100	hypothetical protein
1	200	172	fig|562.1021.peg.200	Chaperone protein HscB	bi	1	455	fig|562.1022.peg.455	100	Chaperone protein HscB
1	201	617	fig|562.1021.peg.201	Chaperone protein HscA	bi	1	456	fig|562.1022.peg.456	100	Chaperone protein HscA
1	202	112	fig|562.1021.peg.202	Ferredoxin, 2Fe-2S	bi	1	457	fig|562.1022.peg.457	100	Ferredoxin, 2Fe-2S
1	203	67	fig|562.1021.peg.203	Believed to be involved in assembly of Fe-S clusters	bi	1	458	fig|562.1022.peg.458	100	Believed to be involved in assembly of Fe-S clusters
1	204	428	fig|562.1021.peg.204	Peptidase B (EC 3.4.11.23)	bi	1	459	fig|562.1022.peg.459	100	Peptidase B (EC 3.4.11.23)
1	205	259	fig|562.1021.peg.205	Protein SseB	bi	1	460	fig|562.1022.peg.460	100	Protein SseB
1	206	282	fig|562.1021.peg.206	Thiosulfate sulfurtransferase, rhodanese (EC 2.8.1.1)	bi	1	461	fig|562.1022.peg.461	100	Thiosulfate sulfurtransferase, rhodanese (EC 2.8.1.1)
1	207	1654	fig|562.1021.peg.207	Alpha-2-macroglobulin	bi	1	462	fig|562.1022.peg.462	100	Alpha-2-macroglobulin
1	208	771	fig|562.1021.peg.208	Penicillin-insensitive transglycosylase (EC 2.4.2.-) & transpeptidase PBP-1C	bi	1	463	fig|562.1022.peg.463	100	Penicillin-insensitive transglycosylase (EC 2.4.2.-) & transpeptidase PBP-1C
1	209	144	fig|562.1021.peg.209	Nucleoside diphosphate kinase (EC 2.7.4.6)	bi	1	464	fig|562.1022.peg.464	100	Nucleoside diphosphate kinase (EC 2.7.4.6)
1	210	385	fig|562.1021.peg.210	Ribosomal RNA large subunit methyltransferase N (EC 2.1.1.-)	bi	1	465	fig|562.1022.peg.465	100	Ribosomal RNA large subunit methyltransferase N (EC 2.1.1.-)
1	211	338	fig|562.1021.peg.211	FIG021952: putative membrane protein	bi	1	466	fig|562.1022.peg.466	100	FIG021952: putative membrane protein
1	212	373	fig|562.1021.peg.212	1-hydroxy-2-methyl-2-(E)-butenyl 4-diphosphate synthase (EC 1.17.7.1)	bi	1	467	fig|562.1022.peg.467	100	1-hydroxy-2-methyl-2-(E)-butenyl 4-diphosphate synthase (EC 1.17.7.1)
1	213	425	fig|562.1021.peg.213	Histidyl-tRNA synthetase (EC 6.1.1.21)	bi	1	468	fig|562.1022.peg.468	100	Histidyl-tRNA synthetase (EC 6.1.1.21)
1	214	207	fig|562.1021.peg.214	Mlr7403 protein	bi	1	469	fig|562.1022.peg.469	100	Mlr7403 protein
1	215	393	fig|562.1021.peg.215	Outer membrane protein YfgL, lipoprotein component of the protein assembly complex (forms a complex with YaeT, YfiO, and NlpB)	bi	1	470	fig|562.1022.peg.470	100	Outer membrane protein YfgL, lipoprotein component of the protein assembly complex (forms a complex with YaeT, YfiO, and NlpB)
1	216	491	fig|562.1021.peg.216	GTP-binding protein EngA	bi	1	471	fig|562.1022.peg.471	100	GTP-binding protein EngA
1	217	72	fig|562.1021.peg.217	Hypothetical protein yfgJ	bi	1	472	fig|562.1022.peg.472	100	Hypothetical protein yfgJ
1	218	457	fig|562.1021.peg.218	Exodeoxyribonuclease VII large subunit (EC 3.1.11.6)	bi	1	473	fig|562.1022.peg.473	100	Exodeoxyribonuclease VII large subunit (EC 3.1.11.6)
1	219	512	fig|562.1021.peg.219	Inosine-5'-monophosphate dehydrogenase (EC 1.1.1.205)	bi	1	476	fig|562.1022.peg.476	100	Inosine-5'-monophosphate dehydrogenase (EC 1.1.1.205)
1	220	526	fig|562.1021.peg.220	GMP synthase [glutamine-hydrolyzing], amidotransferase subunit (EC 6.3.5.2) / GMP synthase [glutamine-hydrolyzing], ATP pyrophosphatase subunit (EC 6.3.5.2)	bi	1	477	fig|562.1022.peg.477	100	GMP synthase [glutamine-hydrolyzing], amidotransferase subunit (EC 6.3.5.2) / GMP synthase [glutamine-hydrolyzing], ATP pyrophosphatase subunit (EC 6.3.5.2)
1	221	180	fig|562.1021.peg.221	Putative membrane protein	bi	1	478	fig|562.1022.peg.478	100	Putative membrane protein
1	222	172	fig|562.1021.peg.222	Putative outer membrane lipoprotein	bi	1	479	fig|562.1022.peg.479	100	Putative outer membrane lipoprotein
1	223	64	fig|562.1021.peg.223	Putative inner membrane protein	bi	1	480	fig|562.1022.peg.480	100	Putative inner membrane protein
1	224	51	fig|562.1021.peg.224	FIG00639493: hypothetical protein	bi	1	481	fig|562.1022.peg.481	100	FIG00639493: hypothetical protein
1	225	748	fig|562.1021.peg.225	Putative cytochrome C-type biogenesis protein	bi	1	482	fig|562.1022.peg.482	100	Putative cytochrome C-type biogenesis protein
1	226	480	fig|562.1021.peg.226	Exopolyphosphatase (EC 3.6.1.11)	bi	1	483	fig|562.1022.peg.483	100	Exopolyphosphatase (EC 3.6.1.11)
1	227	689	fig|562.1021.peg.227	Polyphosphate kinase (EC 2.7.4.1)	bi	1	484	fig|562.1022.peg.484	100	Polyphosphate kinase (EC 2.7.4.1)
1	228	213	fig|562.1021.peg.228	Phosphoribosylglycinamide formyltransferase (EC 2.1.2.2)	bi	1	486	fig|562.1022.peg.486	100	Phosphoribosylglycinamide formyltransferase (EC 2.1.2.2)
1	229	346	fig|562.1021.peg.229	Phosphoribosylformylglycinamidine cyclo-ligase (EC 6.3.3.1)	bi	1	487	fig|562.1022.peg.487	100	Phosphoribosylformylglycinamidine cyclo-ligase (EC 6.3.3.1)
1	230	115	fig|562.1021.peg.230	hypothetical protein	bi	1	488	fig|562.1022.peg.488	100	hypothetical protein
1	231	209	fig|562.1021.peg.231	Uracil phosphoribosyltransferase (EC 2.4.2.9)	bi	1	489	fig|562.1022.peg.489	100	Uracil phosphoribosyltransferase (EC 2.4.2.9)
1	232	430	fig|562.1021.peg.232	Uracil permease	bi	1	490	fig|562.1022.peg.490	100	Uracil permease
1	233	249	fig|562.1021.peg.233	DnaA regulatory inactivator Hda (Homologous to DnaA)	bi	1	491	fig|562.1022.peg.491	100	DnaA regulatory inactivator Hda (Homologous to DnaA)
1	234	120	fig|562.1021.peg.234	Arsenate reductase (EC 1.20.4.1)	bi	1	2	fig|562.1022.peg.2	100	Arsenate reductase (EC 1.20.4.1)
1	235	488	fig|562.1021.peg.235	Exported zinc metalloprotease YfgC precursor	bi	1	3	fig|562.1022.peg.3	100	Exported zinc metalloprotease YfgC precursor
1	236	354	fig|562.1021.peg.236	Putative permease PerM (= YfgO)	bi	1	4	fig|562.1022.peg.4	100	Putative permease PerM (= YfgO)
1	237	283	fig|562.1021.peg.237	Formate efflux transporter (TC 2.A.44 family)	bi	1	5	fig|562.1022.peg.5	100	Formate efflux transporter (TC 2.A.44 family)
1	238	673	fig|562.1021.peg.238	Formate hydrogenlyase transcriptional activator	bi	1	6	fig|562.1022.peg.6	99.52	Formate hydrogenlyase transcriptional activator
1	239	138	fig|562.1021.peg.239	Hydrogenase-4 component J (EC 1.-.-.-)	bi	1	8	fig|562.1022.peg.8	100	Hydrogenase-4 component J (EC 1.-.-.-)
1	240	253	fig|562.1021.peg.240	Hydrogenase-4 component I (EC 1.-.-.-)	bi	1	9	fig|562.1022.peg.9	100	Hydrogenase-4 component I (EC 1.-.-.-)
1	241	180	fig|562.1021.peg.241	Hydrogenase-4 component H (EC 1.-.-.-)	bi	1	10	fig|562.1022.peg.10	100	Hydrogenase-4 component H (EC 1.-.-.-)
1	242	448	fig|562.1021.peg.242	Hydrogenase-4 component G (EC 1.-.-.-)	bi	1	11	fig|562.1022.peg.11	100	Hydrogenase-4 component G (EC 1.-.-.-)
1	243	217	fig|562.1021.peg.243	Hydrogenase-4 component E (EC 1.-.-.-)	bi	1	12	fig|562.1022.peg.12	100	Hydrogenase-4 component E (EC 1.-.-.-)
1	244	450	fig|562.1021.peg.244	Hydrogenase-4 component D (EC 1.-.-.-)	bi	1	13	fig|562.1022.peg.13	100	Hydrogenase-4 component D (EC 1.-.-.-)
1	245	316	fig|562.1021.peg.245	Hydrogenase-4 component C (EC 1.-.-.-)	bi	1	14	fig|562.1022.peg.14	100	Hydrogenase-4 component C (EC 1.-.-.-)
1	246	672	fig|562.1021.peg.246	Hydrogenase-4 component B (EC 1.-.-.-) / Formate hydrogenlyase subunit 3	bi	1	15	fig|562.1022.peg.15	100	Hydrogenase-4 component B (EC 1.-.-.-) / Formate hydrogenlyase subunit 3
1	247	206	fig|562.1021.peg.247	Hydrogenase-4 component A (EC 1.-.-.-)	bi	1	16	fig|562.1022.peg.16	100	Hydrogenase-4 component A (EC 1.-.-.-)
1	248	157	fig|562.1021.peg.248	Thiol peroxidase, Bcp-type (EC 1.11.1.15)	bi	1	17	fig|562.1022.peg.17	100	Thiol peroxidase, Bcp-type (EC 1.11.1.15)
1	249	191	fig|562.1021.peg.249	Glycine cleavage system transcriptional antiactivator GcvR	bi	1	18	fig|562.1022.peg.18	100	Glycine cleavage system transcriptional antiactivator GcvR
1	250	293	fig|562.1021.peg.250	Dihydrodipicolinate synthase (EC 4.2.1.52)	bi	1	19	fig|562.1022.peg.19	100	Dihydrodipicolinate synthase (EC 4.2.1.52)
1	251	345	fig|562.1021.peg.251	Outer membrane protein NlpB, lipoprotein component of the protein assembly complex (forms a complex with YaeT, YfiO, and YfgL); Lipoprotein-34 precursor	bi	1	20	fig|562.1022.peg.20	100	Outer membrane protein NlpB, lipoprotein component of the protein assembly complex (forms a complex with YaeT, YfiO, and YfgL); Lipoprotein-34 precursor
1	252	238	fig|562.1021.peg.252	Phosphoribosylaminoimidazole-succinocarboxamide synthase (EC 6.3.2.6)	bi	1	21	fig|562.1022.peg.21	100	Phosphoribosylaminoimidazole-succinocarboxamide synthase (EC 6.3.2.6)
1	253	76	fig|562.1021.peg.253	VapB protein (antitoxin to VapC)	bi	1	22	fig|562.1022.peg.22	100	VapB protein (antitoxin to VapC)
1	254	134	fig|562.1021.peg.254	VapC toxin protein	bi	1	23	fig|562.1022.peg.23	100	VapC toxin protein
1	255	288	fig|562.1021.peg.255	YpfJ protein, zinc metalloprotease superfamily	bi	1	24	fig|562.1022.peg.24	100	YpfJ protein, zinc metalloprotease superfamily
1	256	672	fig|562.1021.peg.256	Predicted P-loop ATPase fused to an acetyltransferase COG1444	bi	1	25	fig|562.1022.peg.25	99.57	Predicted P-loop ATPase fused to an acetyltransferase COG1444
1	257	233	fig|562.1021.peg.257	Phospholipase/carboxylesterase family protein (EC 3.1.-.-)	bi	1	26	fig|562.1022.peg.26	100	Phospholipase/carboxylesterase family protein (EC 3.1.-.-)
1	258	67	fig|562.1021.peg.258	Putative inner membrane protein	bi	1	27	fig|562.1022.peg.27	100	Putative inner membrane protein
1	259	376	fig|562.1021.peg.259	N-succinyl-L,L-diaminopimelate desuccinylase (EC 3.5.1.18)	bi	1	28	fig|562.1022.peg.28	100	N-succinyl-L,L-diaminopimelate desuccinylase (EC 3.5.1.18)
1	260	119	fig|562.1021.peg.260	FIG138056: a glutathione-dependent thiol reductase	bi	1	29	fig|562.1022.peg.29	100	FIG138056: a glutathione-dependent thiol reductase
1	261	1038	fig|562.1021.peg.261	RND efflux system, inner membrane transporter CmeB	bi	1	30	fig|562.1022.peg.30	99.84	RND efflux system, inner membrane transporter CmeB
1	262	567	fig|562.1021.peg.262	Nitrate/nitrite sensor protein (EC 2.7.3.-)	bi	1	31	fig|562.1022.peg.31	100	Nitrate/nitrite sensor protein (EC 2.7.3.-)
1	263	660	fig|562.1021.peg.263	Glutamate synthase [NADPH] small chain (EC 1.4.1.13)	bi	1	33	fig|562.1022.peg.33	99.73	Glutamate synthase [NADPH] small chain (EC 1.4.1.13)
1	264	192	fig|562.1021.peg.264	GDP-mannose pyrophosphatase YffH	bi	1	34	fig|562.1022.peg.34	100	GDP-mannose pyrophosphatase YffH
1	265	348	fig|562.1021.peg.265	Putative exported protein	bi	1	35	fig|562.1022.peg.35	100	Putative exported protein
1	266	38	fig|562.1021.peg.266	FIG00637946: hypothetical protein	-				0
1	267	668	fig|562.1021.peg.267	Transketolase (EC 2.2.1.1)	bi	1	36	fig|562.1022.peg.36	100	Transketolase (EC 2.2.1.1)
1	268	317	fig|562.1021.peg.268	Transaldolase (EC 2.2.1.2)	bi	1	37	fig|562.1022.peg.37	100	Transaldolase (EC 2.2.1.2)
1	269	760	fig|562.1021.peg.269	NADP-dependent malic enzyme (EC 1.1.1.40)	bi	1	38	fig|562.1022.peg.38	100	NADP-dependent malic enzyme (EC 1.1.1.40)
1	270	112	fig|562.1021.peg.270	Ethanolamine utilization polyhedral-body-like protein EutS	bi	1	39	fig|562.1022.peg.39	100	Ethanolamine utilization polyhedral-body-like protein EutS
1	271	160	fig|562.1021.peg.271	Ethanolamine utilization protein EutP	bi	1	40	fig|562.1022.peg.40	100	Ethanolamine utilization protein EutP
1	272	234	fig|562.1021.peg.272	Ethanolamine utilization protein EutQ	bi	1	41	fig|562.1022.peg.41	100	Ethanolamine utilization protein EutQ
1	273	268	fig|562.1021.peg.273	ATP:Cob(I)alamin adenosyltransferase (EC 2.5.1.17), ethanolamine utilization	bi	1	42	fig|562.1022.peg.42	100	ATP:Cob(I)alamin adenosyltransferase (EC 2.5.1.17), ethanolamine utilization
1	274	339	fig|562.1021.peg.274	Phosphate acetyltransferase (EC 2.3.1.8), ethanolamine utilization-specific	bi	1	43	fig|562.1022.peg.43	100	Phosphate acetyltransferase (EC 2.3.1.8), ethanolamine utilization-specific
1	275	98	fig|562.1021.peg.275	Ethanolamine utilization polyhedral-body-like protein EutM	bi	1	44	fig|562.1022.peg.44	100	Ethanolamine utilization polyhedral-body-like protein EutM
1	276	96	fig|562.1021.peg.276	Ethanolamine utilization polyhedral-body-like protein EutN	bi	1	45	fig|562.1022.peg.45	100	Ethanolamine utilization polyhedral-body-like protein EutN
1	277	468	fig|562.1021.peg.277	Acetaldehyde dehydrogenase, ethanolamine utilization cluster	bi	1	46	fig|562.1022.peg.46	100	Acetaldehyde dehydrogenase, ethanolamine utilization cluster
1	278	279	fig|562.1021.peg.278	Ethanolamine utilization protein EutJ	bi	1	47	fig|562.1022.peg.47	100	Ethanolamine utilization protein EutJ
1	279	396	fig|562.1021.peg.279	Ethanolamine utilization protein EutG	bi	1	48	fig|562.1022.peg.48	100	Ethanolamine utilization protein EutG
1	280	409	fig|562.1021.peg.280	Ethanolamine permease	bi	1	56	fig|562.1022.peg.56	100	Ethanolamine permease
1	281	449	fig|562.1021.peg.281	Ethanolamine utilization protein EutA	bi	1	57	fig|562.1022.peg.57	100	Ethanolamine utilization protein EutA
1	282	454	fig|562.1021.peg.282	Ethanolamine ammonia-lyase heavy chain (EC 4.3.1.7)	bi	1	58	fig|562.1022.peg.58	100	Ethanolamine ammonia-lyase heavy chain (EC 4.3.1.7)
1	283	296	fig|562.1021.peg.283	Ethanolamine ammonia-lyase light chain (EC 4.3.1.7)	bi	1	59	fig|562.1022.peg.59	100	Ethanolamine ammonia-lyase light chain (EC 4.3.1.7)
1	284	220	fig|562.1021.peg.284	Ethanolamine utilization polyhedral-body-like protein EutL	bi	1	60	fig|562.1022.peg.60	100	Ethanolamine utilization polyhedral-body-like protein EutL
1	285	167	fig|562.1021.peg.285	Ethanolamine utilization polyhedral-body-like protein EutK	bi	1	61	fig|562.1022.peg.61	100	Ethanolamine utilization polyhedral-body-like protein EutK
1	286	351	fig|562.1021.peg.286	Ethanolamine operon regulatory protein	bi	1	62	fig|562.1022.peg.62	100	Ethanolamine operon regulatory protein
1	287	300	fig|562.1021.peg.287	Coproporphyrinogen III oxidase, aerobic (EC 1.3.3.3)	bi	1	63	fig|562.1022.peg.63	100	Coproporphyrinogen III oxidase, aerobic (EC 1.3.3.3)
1	288	290	fig|562.1021.peg.288	N-acetylmuramoyl-L-alanine amidase (EC 3.5.1.28)	bi	1	64	fig|562.1022.peg.64	100	N-acetylmuramoyl-L-alanine amidase (EC 3.5.1.28)
1	289	142	fig|562.1021.peg.289	Acetyltransferase YpeA	bi	1	65	fig|562.1022.peg.65	100	Acetyltransferase YpeA
1	290	116	fig|562.1021.peg.290	Inner membrane protein YfeZ	bi	1	66	fig|562.1022.peg.66	100	Inner membrane protein YfeZ
1	291	192	fig|562.1021.peg.291	Predicted outer membrane lipoprotein YfeY	bi	1	67	fig|562.1022.peg.67	100	Predicted outer membrane lipoprotein YfeY
1	292	300	fig|562.1021.peg.292	Predicted dye-decolorizing peroxidase (DyP), YfeX-like subgroup	bi	1	68	fig|562.1022.peg.68	100	Predicted dye-decolorizing peroxidase (DyP), YfeX-like subgroup
1	293	431	fig|562.1021.peg.293	Beta-lactamase class C and other penicillin binding proteins	bi	1	69	fig|562.1022.peg.69	100	Beta-lactamase class C and other penicillin binding proteins
1	294	475	fig|562.1021.peg.294	PTS system, sucrose-specific IIB component (EC 2.7.1.69) / PTS system, sucrose-specific IIC component (EC 2.7.1.69)	bi	1	70	fig|562.1022.peg.70	100	PTS system, sucrose-specific IIB component (EC 2.7.1.69) / PTS system, sucrose-specific IIC component (EC 2.7.1.69)
1	295	299	fig|562.1021.peg.295	N-acetylmuramic acid 6-phosphate etherase (EC 4.2.-.-)	bi	1	71	fig|562.1022.peg.71	100	N-acetylmuramic acid 6-phosphate etherase (EC 4.2.-.-)
1	296	286	fig|562.1021.peg.296	Sialic acid utilization regulator, RpiR family	bi	1	72	fig|562.1022.peg.72	100	Sialic acid utilization regulator, RpiR family
1	297	308	fig|562.1021.peg.297	3-oxoacyl-[acyl-carrier protein] reductase (EC 1.1.1.100)	bi	1	73	fig|562.1022.peg.73	100	3-oxoacyl-[acyl-carrier protein] reductase (EC 1.1.1.100)
1	298	339	fig|562.1021.peg.298	Sulfate and thiosulfate binding protein CysP	bi	1	74	fig|562.1022.peg.74	100	Sulfate and thiosulfate binding protein CysP
1	299	278	fig|562.1021.peg.299	Sulfate transport system permease protein CysT	bi	1	75	fig|562.1022.peg.75	100	Sulfate transport system permease protein CysT
1	300	292	fig|562.1021.peg.300	Sulfate transport system permease protein CysW	bi	1	76	fig|562.1022.peg.76	100	Sulfate transport system permease protein CysW
1	301	366	fig|562.1021.peg.301	Sulfate and thiosulfate import ATP-binding protein CysA (EC 3.6.3.25)	bi	1	77	fig|562.1022.peg.77	100	Sulfate and thiosulfate import ATP-binding protein CysA (EC 3.6.3.25)
1	302	286	fig|562.1021.peg.302	Cysteine synthase B (EC 2.5.1.47)	bi	1	78	fig|562.1022.peg.78	100	cysteine synthase B( EC:2.5.1.47 )
1	303	123	fig|562.1021.peg.303	FIG00638119: hypothetical protein	bi	1	79	fig|562.1022.peg.79	100	FIG00638119: hypothetical protein
1	304	284	fig|562.1021.peg.304	Pyridoxal kinase (EC 2.7.1.35)	bi	1	80	fig|562.1022.peg.80	100	Pyridoxal kinase (EC 2.7.1.35)
1	305	170	fig|562.1021.peg.305	PTS system, glucose-specific IIA component (EC 2.7.1.69)	bi	1	81	fig|562.1022.peg.81	100	PTS system, glucose-specific IIA component (EC 2.7.1.69)
1	306	576	fig|562.1021.peg.306	Phosphoenolpyruvate-protein phosphotransferase of PTS system (EC 2.7.3.9)	bi	1	82	fig|562.1022.peg.82	100	Phosphoenolpyruvate-protein phosphotransferase of PTS system (EC 2.7.3.9)
1	307	86	fig|562.1021.peg.307	Phosphotransferase system, phosphocarrier protein HPr	bi	1	83	fig|562.1022.peg.83	100	Phosphotransferase system, phosphocarrier protein HPr
1	308	324	fig|562.1021.peg.308	Cysteine synthase (EC 2.5.1.47)	bi	1	84	fig|562.1022.peg.84	100	Cysteine synthase (EC 2.5.1.47)
1	309	254	fig|562.1021.peg.309	Sulfate transporter, CysZ-type	bi	1	85	fig|562.1022.peg.85	100	Sulfate transporter, CysZ-type
1	310	329	fig|562.1021.peg.310	Cell division protein ZipA	bi	1	86	fig|562.1022.peg.86	100	Cell division protein ZipA
1	311	672	fig|562.1021.peg.311	DNA ligase (EC 6.5.1.2)	bi	1	87	fig|562.1022.peg.87	100	DNA ligase (EC 6.5.1.2)
1	312	73	fig|562.1021.peg.312	Putative cytoplasmic protein	bi	1	88	fig|562.1022.peg.88	100	Putative cytoplasmic protein
1	313	333	fig|562.1021.peg.313	Putative cytochrome oxidase	bi	1	89	fig|562.1022.peg.89	100	Putative cytochrome oxidase
1	314	309	fig|562.1021.peg.314	LysR family transcriptional regulator YfeR	bi	1	90	fig|562.1022.peg.90	100	LysR family transcriptional regulator YfeR
1	315	321	fig|562.1021.peg.315	Putative exported protein precursor	bi	1	91	fig|562.1022.peg.91	100	Putative exported protein precursor
1	316	278	fig|562.1021.peg.316	Xanthosine phosphorylase (EC 2.4.2.1)	bi	1	92	fig|562.1022.peg.92	100	Xanthosine phosphorylase (EC 2.4.2.1)
1	317	419	fig|562.1021.peg.317	Xanthosine permease	bi	1	93	fig|562.1022.peg.93	100	Xanthosine permease
1	318	53	fig|562.1021.peg.318	FIG00638837: hypothetical protein	bi	1	94	fig|562.1022.peg.94	100	FIG00638837: hypothetical protein
1	319	295	fig|562.1021.peg.319	Xanthosine operon regulatory protein XapR, LysR family	bi	1	95	fig|562.1022.peg.95	100	Xanthosine operon regulatory protein XapR, LysR family
1	320	44	fig|562.1021.peg.320	FIG00638717: hypothetical protein	bi	1	96	fig|562.1022.peg.96	100	FIG00638717: hypothetical protein
1	321	472	fig|562.1021.peg.321	Glutamyl-tRNA synthetase (EC 6.1.1.17)	bi	1	97	fig|562.1022.peg.97	100	Glutamyl-tRNA synthetase (EC 6.1.1.17)
1	322	131	fig|562.1021.peg.322	FIG00638165: hypothetical protein	bi	1	98	fig|562.1022.peg.98	100	FIG00638165: hypothetical protein
1	323	115	fig|562.1021.peg.323	Putative negative regulator	bi	1	99	fig|562.1022.peg.99	100	Putative negative regulator
1	324	730	fig|562.1021.peg.324	FIG00638309: hypothetical protein	bi	1	100	fig|562.1022.peg.100	100	FIG00638309: hypothetical protein
1	325	401	fig|562.1021.peg.325	Nucleoside permease NupC	bi	1	101	fig|562.1022.peg.101	100	Nucleoside permease NupC
1	326	392	fig|562.1021.peg.326	Manganese transport protein MntH	bi	1	102	fig|562.1022.peg.102	100	Manganese transport protein MntH
1	327	109	fig|562.1021.peg.327	FIG00639029: hypothetical protein	bi	1	103	fig|562.1022.peg.103	100	FIG00639029: hypothetical protein
1	328	419	fig|562.1021.peg.328	Chloride channel protein	bi	1	104	fig|562.1022.peg.104	100	Chloride channel protein
1	329	322	fig|562.1021.peg.329	Glucokinase (EC 2.7.1.2)	bi	1	105	fig|562.1022.peg.105	100	Glucokinase (EC 2.7.1.2)
1	330	109	fig|562.1021.peg.330	PTS system nitrogen-specific IIA component, PtsN	bi	1	106	fig|562.1022.peg.106	100	PTS system nitrogen-specific IIA component, PtsN
1	331	416	fig|562.1021.peg.331	PTS system, fructose-specific IIBC component (EC 2.7.1.69)	bi	1	107	fig|562.1022.peg.107	100	PTS system, fructose-specific IIBC component (EC 2.7.1.69)
1	332	362	fig|562.1021.peg.332	Aminopeptidase YpdF (MP-, MA-, MS-, AP-, NP- specific)	bi	1	108	fig|562.1022.peg.108	100	Aminopeptidase YpdF (MP-, MA-, MS-, AP-, NP- specific)
1	333	346	fig|562.1021.peg.333	Nondeblocking aminopeptidase YpdE (X-X-[^PR]- specific)	bi	1	109	fig|562.1022.peg.109	100	Nondeblocking aminopeptidase YpdE (X-X-[^PR]- specific)
1	334	832	fig|562.1021.peg.334	Phosphoenolpyruvate-protein phosphotransferase of PTS system (EC 2.7.3.9)	bi	1	110	fig|562.1022.peg.110	100	Phosphoenolpyruvate-protein phosphotransferase of PTS system (EC 2.7.3.9)
1	335	286	fig|562.1021.peg.335	Putative HTH-type transcriptional regulator ypdC	bi	1	111	fig|562.1022.peg.111	100	Putative HTH-type transcriptional regulator ypdC
1	336	245	fig|562.1021.peg.336	Hypothetical response regulatory protein ypdB	bi	1	112	fig|562.1022.peg.112	100	Hypothetical response regulatory protein ypdB
1	337	566	fig|562.1021.peg.337	Autolysis histidine kinase LytS	bi	1	113	fig|562.1022.peg.113	99.73	putative sensor protein
1	338	413	fig|562.1021.peg.338	Uncharacterized PLP-dependent aminotransferase YfdZ	bi	1	114	fig|562.1022.peg.114	100	Uncharacterized PLP-dependent aminotransferase YfdZ
1	339	39	fig|562.1021.peg.339	hypothetical protein	bi	1	115	fig|562.1022.peg.115	100	hypothetical protein
1	340	307	fig|562.1021.peg.340	Lipid A biosynthesis lauroyl acyltransferase (EC 2.3.1.-)	bi	1	116	fig|562.1022.peg.116	100	Lipid A biosynthesis lauroyl acyltransferase (EC 2.3.1.-)
1	341	81	fig|562.1021.peg.341	FIG00638164: hypothetical protein	bi	1	117	fig|562.1022.peg.117	100	FIG00638164: hypothetical protein
1	342	211	fig|562.1021.peg.342	FIG00638143: hypothetical protein	bi	1	119	fig|562.1022.peg.119	100	FIG00638143: hypothetical protein
1	343	393	fig|562.1021.peg.343	Formyl-coenzyme A transferase (EC 2.8.3.16)	bi	1	120	fig|562.1022.peg.120	100	Formyl-coenzyme A transferase (EC 2.8.3.16)
1	344	565	fig|562.1021.peg.344	Oxalyl-CoA decarboxylase (EC 4.1.1.8)	bi	1	121	fig|562.1022.peg.121	100	Oxalyl-CoA decarboxylase (EC 4.1.1.8)
1	345	315	fig|562.1021.peg.345	putative receptor protein	bi	1	122	fig|562.1022.peg.122	100	putative receptor protein
1	346	382	fig|562.1021.peg.346	YfdE protein	bi	1	123	fig|562.1022.peg.123	100	YfdE protein
1	347	1128	fig|562.1021.peg.347	Hybrid sensory histidine kinase in two-component regulatory system with EvgA	bi	1	124	fig|562.1022.peg.124	99.91	Hybrid sensory histidine kinase in two-component regulatory system with EvgA
1	348	205	fig|562.1021.peg.348	Positive transcription regulator EvgA	bi	1	125	fig|562.1022.peg.125	100	Positive transcription regulator EvgA
1	349	388	fig|562.1021.peg.349	Membrane fusion component of tripartite multidrug resistance system	bi	1	126	fig|562.1022.peg.126	100	Membrane fusion component of tripartite multidrug resistance system
1	350	513	fig|562.1021.peg.350	Inner membrane component of tripartite multidrug resistance system	bi	1	127	fig|562.1022.peg.127	100	Inner membrane component of tripartite multidrug resistance system
1	351	438	fig|562.1021.peg.351	D-serine dehydratase (EC 4.3.1.18)	bi	1	128	fig|562.1022.peg.128	100	D-serine dehydratase (EC 4.3.1.18)
1	352	73	fig|562.1021.peg.352	D-serine permease DsdX	bi	1	129	fig|562.1022.peg.129	100	D-serine permease DsdX
1	353	332	fig|562.1021.peg.353	Sucrose specific transcriptional regulator CscR, LacI family	bi	1	130	fig|562.1022.peg.130	100	Sucrose specific transcriptional regulator CscR, LacI family
1	354	478	fig|562.1021.peg.354	Sucrose-6-phosphate hydrolase (EC 3.2.1.26)	bi	1	131	fig|562.1022.peg.131	100	Sucrose-6-phosphate hydrolase (EC 3.2.1.26)
1	355	305	fig|562.1021.peg.355	Fructokinase (EC 2.7.1.4)	bi	1	132	fig|562.1022.peg.132	100	Fructokinase (EC 2.7.1.4)
1	356	416	fig|562.1021.peg.356	Sucrose permease, major facilitator superfamily	bi	1	133	fig|562.1022.peg.133	100	Sucrose permease, major facilitator superfamily
1	357	311	fig|562.1021.peg.357	putative transport	bi	1	134	fig|562.1022.peg.134	100	putative transport
1	358	38	fig|562.1021.peg.358	hypothetical protein	bi	1	135	fig|562.1022.peg.135	100	hypothetical protein
1	359	252	fig|562.1021.peg.359	Lipoprotein	bi	1	136	fig|562.1022.peg.136	100	Lipoprotein
1	360	353	fig|562.1021.peg.360	FIG00639023: hypothetical protein	bi	1	137	fig|562.1022.peg.137	100	FIG00639023: hypothetical protein
1	361	447	fig|562.1021.peg.361	Long-chain fatty acid transport protein	bi	1	138	fig|562.1022.peg.138	100	Long-chain fatty acid transport protein
1	362	95	fig|562.1021.peg.362	FIG00637865: hypothetical protein	bi	1	139	fig|562.1022.peg.139	100	FIG00637865: hypothetical protein
1	363	437	fig|562.1021.peg.363	3-ketoacyl-CoA thiolase (EC 2.3.1.16) @ Acetyl-CoA acetyltransferase (EC 2.3.1.9)	bi	1	140	fig|562.1022.peg.140	100	3-ketoacyl-CoA thiolase (EC 2.3.1.16) @ Acetyl-CoA acetyltransferase (EC 2.3.1.9)
1	364	714	fig|562.1021.peg.364	Enoyl-CoA hydratase (EC 4.2.1.17) / 3-hydroxyacyl-CoA dehydrogenase (EC 1.1.1.35) / 3-hydroxybutyryl-CoA epimerase (EC 5.1.2.3)	bi	1	141	fig|562.1022.peg.141	100	Enoyl-CoA hydratase (EC 4.2.1.17) / 3-hydroxyacyl-CoA dehydrogenase (EC 1.1.1.35) / 3-hydroxybutyryl-CoA epimerase (EC 5.1.2.3)
1	365	162	fig|562.1021.peg.365	Phosphohistidine phosphatase SixA	bi	1	143	fig|562.1022.peg.143	100	Phosphohistidine phosphatase SixA
1	366	188	fig|562.1021.peg.366	Major fimbrial subunit StfA	bi	1	144	fig|562.1022.peg.144	100	Major fimbrial subunit StfA
1	367	882	fig|562.1021.peg.367	Fimbriae usher protein StfC	bi	1	145	fig|562.1022.peg.145	100	Fimbriae usher protein StfC
1	368	251	fig|562.1021.peg.368	Periplasmic fimbrial chaperone StfD	bi	1	146	fig|562.1022.peg.146	100	Periplasmic fimbrial chaperone StfD
1	369	170	fig|562.1021.peg.369	Minor fimbrial subunit StfE	bi	1	147	fig|562.1022.peg.147	100	Minor fimbrial subunit StfE
1	370	163	fig|562.1021.peg.370	Minor fimbrial subunit StfF	bi	1	148	fig|562.1022.peg.148	99.38	Minor fimbrial subunit StfF
1	371	180	fig|562.1021.peg.371	Minor fimbrial subunit StfG	bi	1	149	fig|562.1022.peg.149	100	Minor fimbrial subunit StfG
1	372	285	fig|562.1021.peg.372	Uncharacterized protein YadU in stf fimbrial cluster	bi	1	150	fig|562.1022.peg.150	100	Uncharacterized protein YadU in stf fimbrial cluster
1	373	184	fig|562.1021.peg.373	FIG001674: hypothetical protein	bi	1	151	fig|562.1022.peg.151	100	FIG001674: hypothetical protein
1	374	311	fig|562.1021.peg.374	Protein-N(5)-glutamine methyltransferase PrmB, methylates LSU ribosomal protein L3p	bi	1	152	fig|562.1022.peg.152	100	Protein-N(5)-glutamine methyltransferase PrmB, methylates LSU ribosomal protein L3p
1	375	362	fig|562.1021.peg.375	Chorismate synthase (EC 4.2.3.5)	bi	1	153	fig|562.1022.peg.153	100	Chorismate synthase (EC 4.2.3.5)
1	376	275	fig|562.1021.peg.376	Murein endopeptidase	bi	1	154	fig|562.1022.peg.154	100	Murein endopeptidase
1	377	270	fig|562.1021.peg.377	Putative membrane protein YfcA	bi	1	155	fig|562.1022.peg.155	100	Putative membrane protein YfcA
1	378	183	fig|562.1021.peg.378	Putative transporting ATPase	bi	1	156	fig|562.1022.peg.156	100	Putative transporting ATPase
1	379	93	fig|562.1021.peg.379	FIG00639460: hypothetical protein	bi	1	157	fig|562.1022.peg.157	100	FIG00639460: hypothetical protein
1	380	669	fig|562.1021.peg.380	tRNA (5-methylaminomethyl-2-thiouridylate)-methyltransferase (EC 2.1.1.61) / FAD-dependent cmnm(5)s(2)U34 oxidoreductase	bi	1	158	fig|562.1022.peg.158	100	tRNA (5-methylaminomethyl-2-thiouridylate)-methyltransferase (EC 2.1.1.61) / FAD-dependent cmnm(5)s(2)U34 oxidoreductase
1	381	407	fig|562.1021.peg.381	3-oxoacyl-[acyl-carrier-protein] synthase, KASI (EC 2.3.1.41)	bi	1	159	fig|562.1022.peg.159	100	3-oxoacyl-[acyl-carrier-protein] synthase, KASI (EC 2.3.1.41)
1	382	393	fig|562.1021.peg.382	Transporter, putative	bi	1	160	fig|562.1022.peg.160	100	Transporter, putative
1	383	332	fig|562.1021.peg.383	Cell division protein	bi	1	161	fig|562.1022.peg.161	100	Cell division protein
1	384	379	fig|562.1021.peg.384	Erythronate-4-phosphate dehydrogenase (EC 1.1.1.290)	bi	1	162	fig|562.1022.peg.162	100	Erythronate-4-phosphate dehydrogenase (EC 1.1.1.290)
1	385	38	fig|562.1021.peg.385	hypothetical protein	bi	1	163	fig|562.1022.peg.163	100	hypothetical protein
1	386	338	fig|562.1021.peg.386	Aspartate-semialdehyde dehydrogenase (EC 1.2.1.11)	bi	1	164	fig|562.1022.peg.164	100	Aspartate-semialdehyde dehydrogenase (EC 1.2.1.11)
1	387	271	fig|562.1021.peg.387	tRNA pseudouridine synthase A (EC 4.2.1.70)	bi	1	165	fig|562.1022.peg.165	100	tRNA pseudouridine synthase A (EC 4.2.1.70)
1	388	220	fig|562.1021.peg.388	DedA protein	bi	1	166	fig|562.1022.peg.166	100	DedA protein
1	389	305	fig|562.1021.peg.389	Acetyl-coenzyme A carboxyl transferase beta chain (EC 6.4.1.2)	bi	1	167	fig|562.1022.peg.167	100	Acetyl-coenzyme A carboxyl transferase beta chain (EC 6.4.1.2)
1	390	423	fig|562.1021.peg.390	Dihydrofolate synthase (EC 6.3.2.12) / Folylpolyglutamate synthase (EC 6.3.2.17)	bi	1	168	fig|562.1022.peg.168	100	Dihydrofolate synthase (EC 6.3.2.12) / Folylpolyglutamate synthase (EC 6.3.2.17)
1	391	221	fig|562.1021.peg.391	DedD protein	-				0
1	392	163	fig|562.1021.peg.392	Colicin V production protein	bi	1	178	fig|562.1022.peg.178	100	Colicin V production protein
1	393	506	fig|562.1021.peg.393	Amidophosphoribosyltransferase (EC 2.4.2.14)	bi	1	179	fig|562.1022.peg.179	100	Amidophosphoribosyltransferase (EC 2.4.2.14)
1	394	190	fig|562.1021.peg.394	3-polyprenyl-4-hydroxybenzoate carboxy-lyase UbiX (EC 4.1.1.-)	bi	1	180	fig|562.1022.peg.180	100	3-polyprenyl-4-hydroxybenzoate carboxy-lyase UbiX (EC 4.1.1.-)
1	395	261	fig|562.1021.peg.395	Lysine-arginine-ornithine-binding periplasmic protein precursor (TC 3.A.1.3.1)	bi	1	181	fig|562.1022.peg.181	100	Lysine-arginine-ornithine-binding periplasmic protein precursor (TC 3.A.1.3.1)
1	396	261	fig|562.1021.peg.396	Histidine ABC transporter, histidine-binding periplasmic protein precursor HisJ (TC 3.A.1.3.1)	bi	1	182	fig|562.1022.peg.182	100	Histidine ABC transporter, histidine-binding periplasmic protein precursor HisJ (TC 3.A.1.3.1)
1	397	229	fig|562.1021.peg.397	Histidine ABC transporter, permease protein HisQ (TC 3.A.1.3.1)	bi	1	183	fig|562.1022.peg.183	100	Histidine ABC transporter, permease protein HisQ (TC 3.A.1.3.1)
1	398	239	fig|562.1021.peg.398	Histidine ABC transporter, permease protein HisM (TC 3.A.1.3.1)	bi	1	184	fig|562.1022.peg.184	100	Histidine ABC transporter, permease protein HisM (TC 3.A.1.3.1)
1	399	258	fig|562.1021.peg.399	Histidine ABC transporter, ATP-binding protein HisP (TC 3.A.1.3.1)	bi	1	185	fig|562.1022.peg.185	100	Histidine ABC transporter, ATP-binding protein HisP (TC 3.A.1.3.1)
1	400	297	fig|562.1021.peg.400	Uncharacterized protein YfcI	bi	1	186	fig|562.1022.peg.186	100	Uncharacterized protein YfcI
1	401	298	fig|562.1021.peg.401	Cell division inhibitor	bi	1	187	fig|562.1022.peg.187	100	Cell division inhibitor
1	402	121	fig|562.1021.peg.402	Dihydroneopterin triphosphate epimerase	bi	1	188	fig|562.1022.peg.188	100	Dihydroneopterin triphosphate epimerase
1	403	216	fig|562.1021.peg.403	Probable glutathione S-transferase (EC 2.5.1.18), YfcG homolog	bi	1	189	fig|562.1022.peg.189	100	Probable glutathione S-transferase (EC 2.5.1.18), YfcG homolog
1	404	215	fig|562.1021.peg.404	Probable glutathione S-transferase (EC 2.5.1.18), YfcF homolog	bi	1	190	fig|562.1022.peg.190	100	Probable glutathione S-transferase (EC 2.5.1.18), YfcF homolog
1	405	184	fig|562.1021.peg.405	Phosphodiesterase yfcE (EC 3.1.4.-)	bi	1	191	fig|562.1022.peg.191	100	Phosphodiesterase yfcE (EC 3.1.4.-)
1	406	181	fig|562.1021.peg.406	Putative Nudix hydrolase YfcD (EC 3.6.-.-)	bi	1	192	fig|562.1022.peg.192	100	Putative Nudix hydrolase YfcD (EC 3.6.-.-)
1	407	493	fig|562.1021.peg.407	Putative S-transferase	bi	1	193	fig|562.1022.peg.193	100	Putative S-transferase
1	408	715	fig|562.1021.peg.408	Phosphate acetyltransferase (EC 2.3.1.8)	bi	1	194	fig|562.1022.peg.194	100	Phosphate acetyltransferase (EC 2.3.1.8)
1	409	401	fig|562.1021.peg.409	Acetate kinase (EC 2.7.2.1)	bi	1	195	fig|562.1022.peg.195	100	Acetate kinase (EC 2.7.2.1)
1	410	44	fig|562.1021.peg.410	FIG00637885: hypothetical protein	bi	1	196	fig|562.1022.peg.196	100	FIG00637885: hypothetical protein
1	411	152	fig|562.1021.peg.411	hypothetical protein	bi	1	197	fig|562.1022.peg.197	100	hypothetical protein
1	412	165	fig|562.1021.peg.412	FIG00361523: hypothetical protein	bi	1	198	fig|562.1022.peg.198	100	FIG00361523: hypothetical protein
1	413	217	fig|562.1021.peg.413	Putative phosphatase YfbT	bi	1	199	fig|562.1022.peg.199	100	Putative phosphatase YfbT
1	414	611	fig|562.1021.peg.414	Putative transport protein	bi	1	200	fig|562.1022.peg.200	100	Putative transport protein
1	415	200	fig|562.1021.peg.415	Nucleotidase YfbR, HD superfamily	bi	1	201	fig|562.1022.peg.201	100	Nucleotidase YfbR, HD superfamily
1	416	406	fig|562.1021.peg.416	Alanine transaminase (EC 2.6.1.2)	bi	1	202	fig|562.1022.peg.202	100	Alanine transaminase (EC 2.6.1.2)
1	417	313	fig|562.1021.peg.417	LysR family transcriptional regulator lrhA	bi	1	203	fig|562.1022.peg.203	100	LysR family transcriptional regulator lrhA
1	418	41	fig|562.1021.peg.418	FIG00639128: hypothetical protein	-				0
1	419	148	fig|562.1021.peg.419	NADH ubiquinone oxidoreductase chain A (EC 1.6.5.3)	bi	1	204	fig|562.1022.peg.204	100	NADH ubiquinone oxidoreductase chain A (EC 1.6.5.3)
1	420	221	fig|562.1021.peg.420	NADH-ubiquinone oxidoreductase chain B (EC 1.6.5.3)	bi	1	205	fig|562.1022.peg.205	100	NADH-ubiquinone oxidoreductase chain B (EC 1.6.5.3)
1	421	601	fig|562.1021.peg.421	NADH-ubiquinone oxidoreductase chain C (EC 1.6.5.3) / NADH-ubiquinone oxidoreductase chain D (EC 1.6.5.3)	bi	1	206	fig|562.1022.peg.206	100	NADH-ubiquinone oxidoreductase chain C (EC 1.6.5.3) / NADH-ubiquinone oxidoreductase chain D (EC 1.6.5.3)
1	422	167	fig|562.1021.peg.422	NADH-ubiquinone oxidoreductase chain E (EC 1.6.5.3)	bi	1	207	fig|562.1022.peg.207	100	NADH-ubiquinone oxidoreductase chain E (EC 1.6.5.3)
1	423	446	fig|562.1021.peg.423	NADH-ubiquinone oxidoreductase chain F (EC 1.6.5.3)	bi	1	208	fig|562.1022.peg.208	100	NADH-ubiquinone oxidoreductase chain F (EC 1.6.5.3)
1	424	909	fig|562.1021.peg.424	NADH-ubiquinone oxidoreductase chain G (EC 1.6.5.3)	bi	1	209	fig|562.1022.peg.209	100	NADH-ubiquinone oxidoreductase chain G (EC 1.6.5.3)
1	425	326	fig|562.1021.peg.425	NADH-ubiquinone oxidoreductase chain H (EC 1.6.5.3)	bi	1	210	fig|562.1022.peg.210	100	NADH-ubiquinone oxidoreductase chain H (EC 1.6.5.3)
1	426	181	fig|562.1021.peg.426	NADH-ubiquinone oxidoreductase chain I (EC 1.6.5.3)	bi	1	211	fig|562.1022.peg.211	100	NADH-ubiquinone oxidoreductase chain I (EC 1.6.5.3)
1	427	185	fig|562.1021.peg.427	NADH-ubiquinone oxidoreductase chain J (EC 1.6.5.3)	bi	1	212	fig|562.1022.peg.212	100	NADH-ubiquinone oxidoreductase chain J (EC 1.6.5.3)
1	428	101	fig|562.1021.peg.428	NADH-ubiquinone oxidoreductase chain K (EC 1.6.5.3)	bi	1	213	fig|562.1022.peg.213	100	NADH-ubiquinone oxidoreductase chain K (EC 1.6.5.3)
1	429	612	fig|562.1021.peg.429	NADH-ubiquinone oxidoreductase chain L (EC 1.6.5.3)	bi	1	215	fig|562.1022.peg.215	100	NADH-ubiquinone oxidoreductase chain L (EC 1.6.5.3)
1	430	510	fig|562.1021.peg.430	NADH-ubiquinone oxidoreductase chain M (EC 1.6.5.3)	bi	1	216	fig|562.1022.peg.216	100	NADH-ubiquinone oxidoreductase chain M (EC 1.6.5.3)
1	431	486	fig|562.1021.peg.431	NADH-ubiquinone oxidoreductase chain N (EC 1.6.5.3)	bi	1	217	fig|562.1022.peg.217	100	NADH-ubiquinone oxidoreductase chain N (EC 1.6.5.3)
1	432	168	fig|562.1021.peg.432	FIG00638014: hypothetical protein	bi	1	218	fig|562.1022.peg.218	100	FIG00638014: hypothetical protein
1	433	111	fig|562.1021.peg.433	FIG00638734: hypothetical protein	bi	1	219	fig|562.1022.peg.219	100	FIG00638734: hypothetical protein
1	434	406	fig|562.1021.peg.434	ElaD protein	bi	1	220	fig|562.1022.peg.220	100	ElaD protein
1	435	43	fig|562.1021.peg.435	FIG00640863: hypothetical protein	bi	1	221	fig|562.1022.peg.221	100	FIG00640863: hypothetical protein
1	436	312	fig|562.1021.peg.436	Ribonuclease Z (EC 3.1.26.11)	bi	1	222	fig|562.1022.peg.222	100	Ribonuclease Z (EC 3.1.26.11)
1	437	154	fig|562.1021.peg.437	ElaA protein	bi	1	223	fig|562.1022.peg.223	100	ElaA protein
1	438	102	fig|562.1021.peg.438	ElaB protein	bi	1	224	fig|562.1022.peg.224	100	ElaB protein
1	439	432	fig|562.1021.peg.439	Menaquinone-specific isochorismate synthase (EC 5.4.4.2)	bi	1	225	fig|562.1022.peg.225	100	Menaquinone-specific isochorismate synthase (EC 5.4.4.2)
1	440	557	fig|562.1021.peg.440	2-succinyl-5-enolpyruvyl-6-hydroxy-3-cyclohexene-1-carboxylic-acid synthase (EC 2.2.1.9)	bi	1	226	fig|562.1022.peg.226	100	2-succinyl-5-enolpyruvyl-6-hydroxy-3-cyclohexene-1-carboxylic-acid synthase (EC 2.2.1.9)
1	441	253	fig|562.1021.peg.441	2-succinyl-6-hydroxy-2,4-cyclohexadiene-1-carboxylate synthase (EC 4.2.99.20)	bi	1	227	fig|562.1022.peg.227	100	2-succinyl-6-hydroxy-2,4-cyclohexadiene-1-carboxylate synthase (EC 4.2.99.20)
1	442	286	fig|562.1021.peg.442	Naphthoate synthase (EC 4.1.3.36)	bi	1	228	fig|562.1022.peg.228	100	Naphthoate synthase (EC 4.1.3.36)
1	443	321	fig|562.1021.peg.443	O-succinylbenzoate synthase (EC 4.2.1.113)	bi	1	229	fig|562.1022.peg.229	100	O-succinylbenzoate synthase (EC 4.2.1.113)
1	444	452	fig|562.1021.peg.444	O-succinylbenzoic acid--CoA ligase (EC 6.2.1.26)	bi	1	230	fig|562.1022.peg.230	100	O-succinylbenzoic acid--CoA ligase (EC 6.2.1.26)
1	445	89	fig|562.1021.peg.445	Polymyxin resistance protein PmrD	bi	1	231	fig|562.1022.peg.231	100	Polymyxin resistance protein PmrD
1	446	129	fig|562.1021.peg.446	Polymyxin resistance protein PmrM	bi	1	232	fig|562.1022.peg.232	100	Polymyxin resistance protein PmrM
1	447	112	fig|562.1021.peg.447	Polymyxin resistance protein PmrL, sucrose-6 phosphate hydrolase	bi	1	233	fig|562.1022.peg.233	100	Polymyxin resistance protein PmrL, sucrose-6 phosphate hydrolase
1	448	551	fig|562.1021.peg.448	Polymyxin resistance protein ArnT, undecaprenyl phosphate-alpha-L-Ara4N transferase; Melittin resistance protein PqaB	bi	1	234	fig|562.1022.peg.234	100	Polymyxin resistance protein ArnT, undecaprenyl phosphate-alpha-L-Ara4N transferase; Melittin resistance protein PqaB
1	449	297	fig|562.1021.peg.449	Polymyxin resistance protein PmrJ, predicted deacetylase	bi	1	235	fig|562.1022.peg.235	100	Polymyxin resistance protein PmrJ, predicted deacetylase
1	450	661	fig|562.1021.peg.450	Polymyxin resistance protein ArnA_DH, UDP-glucuronic acid decarboxylase (EC 4.1.1.-) / Polymyxin resistance protein ArnA_FT, UDP-4-amino-4-deoxy-L-arabinose formylase (EC 2.1.2.-)	bi	1	236	fig|562.1022.peg.236	100	Polymyxin resistance protein ArnA_DH, UDP-glucuronic acid decarboxylase (EC 4.1.1.-) / Polymyxin resistance protein ArnA_FT, UDP-4-amino-4-deoxy-L-arabinose formylase (EC 2.1.2.-)
1	451	323	fig|562.1021.peg.451	Polymyxin resistance protein ArnC, glycosyl transferase (EC 2.4.-.-)	bi	1	237	fig|562.1022.peg.237	100	Polymyxin resistance protein ArnC, glycosyl transferase (EC 2.4.-.-)
1	452	386	fig|562.1021.peg.452	UDP-4-amino-4-deoxy-L-arabinose--oxoglutarate aminotransferase (EC 2.6.1.-)	bi	1	238	fig|562.1022.peg.238	100	UDP-4-amino-4-deoxy-L-arabinose--oxoglutarate aminotransferase (EC 2.6.1.-)
1	453	201	fig|562.1021.peg.453	Polymyxin resistance protein PmrG; Ais protein	bi	1	239	fig|562.1022.peg.239	100	Polymyxin resistance protein PmrG; Ais protein
1	454	121	fig|562.1021.peg.454	Pyrimidine deoxynucleoside triphosphate (dYTP) pyrophosphohydrolase YfoO	bi	1	240	fig|562.1022.peg.240	100	Pyrimidine deoxynucleoside triphosphate (dYTP) pyrophosphohydrolase YfoO
1	455	206	fig|562.1021.peg.455	Uncharacterized protein YfaZ precursor	bi	1	241	fig|562.1022.peg.241	100	Uncharacterized protein YfaZ precursor
1	456	401	fig|562.1021.peg.456	Molybdopterin binding motif, CinA N-terminal domain / C-terminal domain of CinA type E	bi	1	242	fig|562.1022.peg.242	100	Molybdopterin binding motif, CinA N-terminal domain / C-terminal domain of CinA type E
1	457	130	fig|562.1021.peg.457	2-dehydro-3-deoxy-L-rhamnonate aldolase (EC 4.1.2.n3)	bi	1	243	fig|562.1022.peg.243	100	2-dehydro-3-deoxy-L-rhamnonate aldolase (EC 4.1.2.n3)
1	458	301	fig|562.1021.peg.458	Uncharacterized protein YfaD	bi	1	244	fig|562.1022.peg.244	100	Uncharacterized protein YfaD
1	459	397	fig|562.1021.peg.459	Anaerobic glycerol-3-phosphate dehydrogenase subunit C (EC 1.1.5.3)	bi	1	245	fig|562.1022.peg.245	100	Anaerobic glycerol-3-phosphate dehydrogenase subunit C (EC 1.1.5.3)
1	460	420	fig|562.1021.peg.460	Anaerobic glycerol-3-phosphate dehydrogenase subunit B (EC 1.1.5.3)	bi	1	246	fig|562.1022.peg.246	100	Anaerobic glycerol-3-phosphate dehydrogenase subunit B (EC 1.1.5.3)
1	461	543	fig|562.1021.peg.461	Anaerobic glycerol-3-phosphate dehydrogenase subunit A (EC 1.1.5.3)	bi	1	247	fig|562.1022.peg.247	100	Anaerobic glycerol-3-phosphate dehydrogenase subunit A (EC 1.1.5.3)
1	462	66	fig|562.1021.peg.462	hypothetical protein	bi	1	248	fig|562.1022.peg.248	100	hypothetical protein
1	463	453	fig|562.1021.peg.463	Glycerol-3-phosphate transporter	bi	1	249	fig|562.1022.peg.249	100	Glycerol-3-phosphate transporter
1	464	359	fig|562.1021.peg.464	Glycerophosphoryl diester phosphodiesterase, periplasmic (EC 3.1.4.46)	bi	1	250	fig|562.1022.peg.250	100	Glycerophosphoryl diester phosphodiesterase, periplasmic (EC 3.1.4.46)
1	465	69	fig|562.1021.peg.465	LysR family transcriptional regulator STM2281	bi	1	251	fig|562.1022.peg.251	100	LysR family transcriptional regulator STM2281
1	466	217	fig|562.1021.peg.466	Protein inaA	bi	1	252	fig|562.1022.peg.252	100	Protein inaA
1	467	85	fig|562.1021.peg.467	FIG001676: Ferredoxin	bi	1	253	fig|562.1022.peg.253	100	FIG001676: Ferredoxin
1	468	394	fig|562.1021.peg.468	Ribonucleotide reductase of class Ia (aerobic), beta subunit (EC 1.17.4.1)	bi	1	254	fig|562.1022.peg.254	100	Ribonucleotide reductase of class Ia (aerobic), beta subunit (EC 1.17.4.1)
1	469	762	fig|562.1021.peg.469	Ribonucleotide reductase of class Ia (aerobic), alpha subunit (EC 1.17.4.1)	bi	1	255	fig|562.1022.peg.255	100	Ribonucleotide reductase of class Ia (aerobic), alpha subunit (EC 1.17.4.1)
1	470	1249	fig|562.1021.peg.470	COG3468: Type V secretory pathway, adhesin AidA	bi	1	256	fig|562.1022.peg.256	100	COG3468: Type V secretory pathway, adhesin AidA
1	471	241	fig|562.1021.peg.471	3-demethylubiquinol 3-O-methyltransferase (EC 2.1.1.64)	bi	1	257	fig|562.1022.peg.257	100	3-demethylubiquinol 3-O-methyltransferase (EC 2.1.1.64)
1	472	876	fig|562.1021.peg.472	DNA gyrase subunit A (EC 5.99.1.3)	bi	1	258	fig|562.1022.peg.258	100	DNA gyrase subunit A (EC 5.99.1.3)
1	473	576	fig|562.1021.peg.473	hypothetical protein	bi	1	259	fig|562.1022.peg.259	100	hypothetical protein
1	474	208	fig|562.1021.peg.474	FIG00638487: hypothetical protein	bi	1	260	fig|562.1022.peg.260	100	FIG00638487: hypothetical protein
1	475	1505	fig|562.1021.peg.475	Putative membrane protein	bi	1	261	fig|562.1022.peg.261	100	Putative membrane protein
1	476	550	fig|562.1021.peg.476	FIG00638358: hypothetical protein	bi	1	262	fig|562.1022.peg.262	100	FIG00638358: hypothetical protein
1	477	259	fig|562.1021.peg.477	FIG00638718: hypothetical protein	bi	1	263	fig|562.1022.peg.263	98.82	FIG00638718: hypothetical protein
1	478	950	fig|562.1021.peg.478	Two-component sensor protein RcsC (EC 2.7.3.-)	bi	1	264	fig|562.1022.peg.264	100	Two-component sensor protein RcsC (EC 2.7.3.-)
1	479	217	fig|562.1021.peg.479	DNA-binding capsular synthesis response regulator RcsB	bi	1	265	fig|562.1022.peg.265	100	DNA-binding capsular synthesis response regulator RcsB
1	480	891	fig|562.1021.peg.480	Two-component sensor protein RcsD (EC 2.7.3.-)	bi	1	266	fig|562.1022.peg.266	100	Two-component sensor protein RcsD (EC 2.7.3.-)
1	481	42	fig|562.1021.peg.481	FIG00638744: hypothetical protein	bi	1	267	fig|562.1022.peg.267	100	FIG00638744: hypothetical protein
1	482	368	fig|562.1021.peg.482	Outer membrane protein C precursor	uni	120	4747	fig|562.1022.peg.4747	64.94	Outer membrane protein N precursor
1	483	352	fig|562.1021.peg.483	Thiamin biosynthesis lipoprotein ApbE	bi	1	268	fig|562.1022.peg.268	100	Thiamin biosynthesis lipoprotein ApbE
1	484	355	fig|562.1021.peg.484	ADA regulatory protein / Methylated-DNA--protein-cysteine methyltransferase (EC 2.1.1.63)	bi	1	269	fig|562.1022.peg.269	100	ADA regulatory protein / Methylated-DNA--protein-cysteine methyltransferase (EC 2.1.1.63)
1	485	217	fig|562.1021.peg.485	Alkylated DNA repair protein AlkB	bi	1	270	fig|562.1022.peg.270	100	Alkylated DNA repair protein AlkB
1	486	548	fig|562.1021.peg.486	Putative ATP-binding component of a transport system	bi	1	271	fig|562.1022.peg.271	100	Putative ATP-binding component of a transport system
1	487	549	fig|562.1021.peg.487	Malate:quinone oxidoreductase (EC 1.1.99.16)	bi	1	272	fig|562.1022.peg.272	100	Malate:quinone oxidoreductase (EC 1.1.99.16)
1	488	163	fig|562.1021.peg.488	Proteinase inhibitor I11, ecotin precursor	bi	1	273	fig|562.1022.peg.273	100	Proteinase inhibitor I11, ecotin precursor
1	489	55	fig|562.1021.peg.489	FIG00640962: hypothetical protein	bi	1	274	fig|562.1022.peg.274	100	FIG00640962: hypothetical protein
1	490	165	fig|562.1021.peg.490	Ferredoxin-type protein NapF (periplasmic nitrate reductase)	bi	1	275	fig|562.1022.peg.275	100	Ferredoxin-type protein NapF (periplasmic nitrate reductase)
1	491	88	fig|562.1021.peg.491	Periplasmic nitrate reductase component NapD	bi	1	276	fig|562.1022.peg.276	100	Periplasmic nitrate reductase component NapD
1	492	829	fig|562.1021.peg.492	Periplasmic nitrate reductase precursor (EC 1.7.99.4)	bi	1	277	fig|562.1022.peg.277	100	Periplasmic nitrate reductase precursor (EC 1.7.99.4)
1	493	232	fig|562.1021.peg.493	Ferredoxin-type protein NapG (periplasmic nitrate reductase)	bi	1	278	fig|562.1022.peg.278	100	Ferredoxin-type protein NapG (periplasmic nitrate reductase)
1	494	288	fig|562.1021.peg.494	Polyferredoxin NapH (periplasmic nitrate reductase)	bi	1	279	fig|562.1022.peg.279	100	Polyferredoxin NapH (periplasmic nitrate reductase)
1	495	150	fig|562.1021.peg.495	Nitrate reductase cytochrome c550-type subunit	bi	1	280	fig|562.1022.peg.280	100	Nitrate reductase cytochrome c550-type subunit
1	496	201	fig|562.1021.peg.496	Cytochrome c-type protein NapC	bi	1	281	fig|562.1022.peg.281	100	Cytochrome c-type protein NapC
1	497	206	fig|562.1021.peg.497	ABC transporter involved in cytochrome c biogenesis, ATPase component CcmA	bi	1	282	fig|562.1022.peg.282	100	ABC transporter involved in cytochrome c biogenesis, ATPase component CcmA
1	498	221	fig|562.1021.peg.498	ABC transporter involved in cytochrome c biogenesis, CcmB subunit	bi	1	283	fig|562.1022.peg.283	100	ABC transporter involved in cytochrome c biogenesis, CcmB subunit
1	499	246	fig|562.1021.peg.499	Cytochrome c-type biogenesis protein CcmC, putative heme lyase for CcmE	bi	1	284	fig|562.1022.peg.284	100	Cytochrome c-type biogenesis protein CcmC, putative heme lyase for CcmE
1	500	70	fig|562.1021.peg.500	Cytochrome c-type biogenesis protein CcmD, interacts with CcmCE	bi	1	285	fig|562.1022.peg.285	100	Cytochrome c-type biogenesis protein CcmD, interacts with CcmCE
1	501	160	fig|562.1021.peg.501	Cytochrome c-type biogenesis protein CcmE, heme chaperone	bi	1	286	fig|562.1022.peg.286	100	Cytochrome c-type biogenesis protein CcmE, heme chaperone
1	502	648	fig|562.1021.peg.502	Cytochrome c heme lyase subunit CcmF	bi	1	287	fig|562.1022.peg.287	100	Cytochrome c heme lyase subunit CcmF
1	503	186	fig|562.1021.peg.503	Cytochrome c-type biogenesis protein CcmG/DsbE, thiol:disulfide oxidoreductase	bi	1	288	fig|562.1022.peg.288	100	Cytochrome c-type biogenesis protein CcmG/DsbE, thiol:disulfide oxidoreductase
1	504	351	fig|562.1021.peg.504	Cytochrome c heme lyase subunit CcmL / Cytochrome c heme lyase subunit CcmH	bi	1	289	fig|562.1022.peg.289	100	Cytochrome c heme lyase subunit CcmL / Cytochrome c heme lyase subunit CcmH
1	505	216	fig|562.1021.peg.505	Nitrate/nitrite response regulator protein	bi	1	290	fig|562.1022.peg.290	100	Nitrate/nitrite response regulator protein
1	506	847	fig|562.1021.peg.506	Putative ATP-binding component of a transport system	bi	1	291	fig|562.1022.peg.291	100	Putative ATP-binding component of a transport system
1	507	41	fig|562.1021.peg.507	FIG00642305: hypothetical protein	bi	1	292	fig|562.1022.peg.292	100	FIG00642305: hypothetical protein
1	508	587	fig|562.1021.peg.508	FIG001881: hydrolase of alkaline phosphatase superfamily	bi	1	293	fig|562.1022.peg.293	100	FIG001881: hydrolase of alkaline phosphatase superfamily
1	509	76	fig|562.1021.peg.509	FIG002927: hypothetical protein	bi	1	294	fig|562.1022.peg.294	100	FIG002927: hypothetical protein
1	510	39	fig|562.1021.peg.510	hypothetical protein	bi	1	295	fig|562.1022.peg.295	100	hypothetical protein
1	511	336	fig|562.1021.peg.511	Nucleoid-associated protein NdpA	bi	1	296	fig|562.1022.peg.296	100	Nucleoid-associated protein NdpA
1	512	95	fig|562.1021.peg.512	LSU ribosomal protein L25p	bi	1	301	fig|562.1022.peg.301	100	LSU ribosomal protein L25p
1	513	575	fig|562.1021.peg.513	ATP-dependent RNA helicase YejH	bi	1	302	fig|562.1022.peg.302	99.83	ATP-dependent RNA helicase YejH
1	514	232	fig|562.1021.peg.514	Ribosomal small subunit pseudouridine synthase A (EC 4.2.1.70)	bi	1	303	fig|562.1022.peg.303	100	Ribosomal small subunit pseudouridine synthase A (EC 4.2.1.70)
1	515	397	fig|562.1021.peg.515	MFS family multidrug transport protein, bicyclomycin resistance protein	bi	1	304	fig|562.1022.peg.304	100	MFS family multidrug transport protein, bicyclomycin resistance protein
1	516	115	fig|562.1021.peg.516	FIG00896318: hypothetical protein	bi	1	305	fig|562.1022.peg.305	100	FIG00896318: hypothetical protein
1	517	530	fig|562.1021.peg.517	Putative ABC transporter ATP-binding protein	bi	1	306	fig|562.1022.peg.306	99.7	Putative ABC transporter ATP-binding protein
1	518	342	fig|562.1021.peg.518	Oligopeptide transport system permease protein OppC (TC 3.A.1.5.1)	bi	1	307	fig|562.1022.peg.307	100	Oligopeptide transport system permease protein OppC (TC 3.A.1.5.1)
1	519	365	fig|562.1021.peg.519	Oligopeptide transport system permease protein OppB (TC 3.A.1.5.1)	bi	1	308	fig|562.1022.peg.308	100	Oligopeptide transport system permease protein OppB (TC 3.A.1.5.1)
1	520	605	fig|562.1021.peg.520	ABC transporter, periplasmic substrate-binding protein	bi	1	309	fig|562.1022.peg.309	100	ABC transporter, periplasmic substrate-binding protein
1	521	498	fig|562.1021.peg.521	Rtn protein	bi	1	310	fig|562.1022.peg.310	100	Rtn protein
1	522	189	fig|562.1021.peg.522	Lipoprotein spr precursor	bi	1	311	fig|562.1022.peg.311	100	Lipoprotein spr precursor
1	523	238	fig|562.1021.peg.523	Putative membrane protein	bi	1	312	fig|562.1022.peg.312	100	Putative membrane protein
1	524	329	fig|562.1021.peg.524	Putative metal chaperone, involved in Zn homeostasis, GTPase of COG0523 family	bi	1	313	fig|562.1022.peg.313	100	Putative metal chaperone, involved in Zn homeostasis, GTPase of COG0523 family
1	525	489	fig|562.1021.peg.525	D-mannonate oxidoreductase (EC 1.1.1.57)	bi	1	314	fig|562.1022.peg.314	100	D-mannonate oxidoreductase (EC 1.1.1.57)
1	526	191	fig|562.1021.peg.526	Translation elongation factor P-related protein	bi	1	315	fig|562.1022.peg.315	100	Translation elongation factor P-related protein
1	527	54	fig|562.1021.peg.527	FIG00638093: hypothetical protein	bi	1	316	fig|562.1022.peg.316	100	FIG00638093: hypothetical protein
1	528	63	fig|562.1021.peg.528	proteinase inhibitor	bi	1	317	fig|562.1022.peg.317	100	proteinase inhibitor
1	529	394	fig|562.1021.peg.529	Sugar efflux transporter B	bi	1	318	fig|562.1022.peg.318	100	Sugar efflux transporter B
1	530	44	fig|562.1021.peg.530	FIG00637914: hypothetical protein	bi	1	319	fig|562.1022.peg.319	100	FIG00637914: hypothetical protein
1	531	377	fig|562.1021.peg.531	Fructose-specific phosphocarrier protein HPr (EC 2.7.1.69) / PTS system, fructose-specific IIA component (EC 2.7.1.69)	bi	1	320	fig|562.1022.peg.320	100	Fructose-specific phosphocarrier protein HPr (EC 2.7.1.69) / PTS system, fructose-specific IIA component (EC 2.7.1.69)
1	532	313	fig|562.1021.peg.532	1-phosphofructokinase (EC 2.7.1.56)	bi	1	321	fig|562.1022.peg.321	100	1-phosphofructokinase (EC 2.7.1.56)
1	533	564	fig|562.1021.peg.533	PTS system, fructose-specific IIB component (EC 2.7.1.69) / PTS system, fructose-specific IIC component (EC 2.7.1.69)	bi	1	322	fig|562.1022.peg.322	100	PTS system, fructose-specific IIB component (EC 2.7.1.69) / PTS system, fructose-specific IIC component (EC 2.7.1.69)
1	534	39	fig|562.1021.peg.534	hypothetical protein	bi	1	323	fig|562.1022.peg.323	100	hypothetical protein
1	535	314	fig|562.1021.peg.535	Pseudouridine kinase (EC 2.7.1.83)	bi	1	324	fig|562.1022.peg.324	100	Pseudouridine kinase (EC 2.7.1.83)
1	536	313	fig|562.1021.peg.536	Pseudouridine 5'-phosphate glycosidase	bi	1	325	fig|562.1022.peg.325	100	Pseudouridine 5'-phosphate glycosidase
1	537	417	fig|562.1021.peg.537	Inner membrane transport protein YeiM, in cluster with pseudouridine metabolism operon	bi	1	326	fig|562.1022.peg.326	98.95	Inner membrane transport protein YeiM, in cluster with pseudouridine metabolism operon
1	538	233	fig|562.1021.peg.538	Predicted N-ribosylNicotinamide CRP-like regulator	bi	1	327	fig|562.1022.peg.327	100	Predicted N-ribosylNicotinamide CRP-like regulator
1	539	314	fig|562.1021.peg.539	Inosine-uridine preferring nucleoside hydrolase (EC 3.2.2.1)	bi	1	328	fig|562.1022.peg.328	100	Inosine-uridine preferring nucleoside hydrolase (EC 3.2.2.1)
1	540	417	fig|562.1021.peg.540	Probable pyrimidine nucleoside transport protein associated with pseudouridine catabolism	bi	1	330	fig|562.1022.peg.330	98.95	Probable pyrimidine nucleoside transport protein associated with pseudouridine catabolism
1	541	363	fig|562.1021.peg.541	Uncharacterized sugar kinase YeiI	bi	1	331	fig|562.1022.peg.331	100	Uncharacterized sugar kinase YeiI
1	542	286	fig|562.1021.peg.542	Endonuclease IV (EC 3.1.21.2)	bi	1	332	fig|562.1022.peg.332	100	Endonuclease IV (EC 3.1.21.2)
1	543	350	fig|562.1021.peg.543	Putative membrane protein YeiH	bi	1	333	fig|562.1022.peg.333	100	Putative membrane protein YeiH
1	544	269	fig|562.1021.peg.544	LysR family transcriptional regulator YeiE	bi	1	334	fig|562.1022.peg.334	100	LysR family transcriptional regulator YeiE
1	545	490	fig|562.1021.peg.545	Lysine-specific permease	bi	1	335	fig|562.1022.peg.335	100	Lysine-specific permease
1	546	642	fig|562.1021.peg.546	Colicin I receptor precursor	bi	1	336	fig|562.1022.peg.336	100	Colicin I receptor precursor
1	547	279	fig|562.1021.peg.547	S-formylglutathione hydrolase (EC 3.1.2.12)	bi	1	337	fig|562.1022.peg.337	100	S-formylglutathione hydrolase (EC 3.1.2.12)
1	548	429	fig|562.1021.peg.548	Putative inner membrane protein	bi	1	338	fig|562.1022.peg.338	100	Putative inner membrane protein
1	549	347	fig|562.1021.peg.549	Mgl repressor and galactose ultrainduction factor GalS, HTH-type transcriptional regulator	bi	1	339	fig|562.1022.peg.339	100	Mgl repressor and galactose ultrainduction factor GalS, HTH-type transcriptional regulator
1	550	333	fig|562.1021.peg.550	Galactose/methyl galactoside ABC transport system, D-galactose-binding periplasmic protein MglB (TC 3.A.1.2.3)	bi	1	340	fig|562.1022.peg.340	100	Galactose/methyl galactoside ABC transport system, D-galactose-binding periplasmic protein MglB (TC 3.A.1.2.3)
1	551	507	fig|562.1021.peg.551	Galactose/methyl galactoside ABC transport system, ATP-binding protein MglA (EC 3.6.3.17)	bi	1	341	fig|562.1022.peg.341	100	Galactose/methyl galactoside ABC transport system, ATP-binding protein MglA (EC 3.6.3.17)
1	552	337	fig|562.1021.peg.552	Galactose/methyl galactoside ABC transport system, permease protein MglC (TC 3.A.1.2.3)	bi	1	342	fig|562.1022.peg.342	100	Galactose/methyl galactoside ABC transport system, permease protein MglC (TC 3.A.1.2.3)
1	553	412	fig|562.1021.peg.553	Dihydropyrimidine dehydrogenase [NADP+] (EC 1.3.1.2)	bi	1	343	fig|562.1022.peg.343	100	Dihydropyrimidine dehydrogenase [NADP+] (EC 1.3.1.2)
1	554	413	fig|562.1021.peg.554	Pyridine nucleotide-disulphide oxidoreductase family protein	bi	1	344	fig|562.1022.peg.344	100	Pyridine nucleotide-disulphide oxidoreductase family protein
1	555	80	fig|562.1021.peg.555	FIG00638799: hypothetical protein	bi	1	345	fig|562.1022.peg.345	100	FIG00638799: hypothetical protein
1	556	240	fig|562.1021.peg.556	SanA protein	bi	1	346	fig|562.1022.peg.346	99.5	SanA protein
1	557	295	fig|562.1021.peg.557	Cytidine deaminase (EC 3.5.4.5)	bi	1	347	fig|562.1022.peg.347	100	Cytidine deaminase (EC 3.5.4.5)
1	558	232	fig|562.1021.peg.558	LrgA-associated membrane protein LrgB	bi	1	348	fig|562.1022.peg.348	100	LrgA-associated membrane protein LrgB
1	559	133	fig|562.1021.peg.559	Antiholin-like protein LrgA	bi	1	349	fig|562.1022.peg.349	100	Antiholin-like protein LrgA
1	560	280	fig|562.1021.peg.560	tRNA-dihydrouridine synthase C (EC 1.-.-.-)	bi	1	350	fig|562.1022.peg.350	99.64	tRNA-dihydrouridine synthase C (EC 1.-.-.-)
2	561	840	fig|562.1021.peg.561	VgrG protein	bi	61	3155	fig|562.1022.peg.3155	100	VgrG protein
2	562	67	fig|562.1021.peg.562	hypothetical protein	bi	61	3156	fig|562.1022.peg.3156	100	hypothetical protein
2	563	214	fig|562.1021.peg.563	hypothetical protein	bi	61	3157	fig|562.1022.peg.3157	100	hypothetical protein
2	564	896	fig|562.1021.peg.564	ClpB protein	bi	61	3158	fig|562.1022.peg.3158	100	ClpB protein
2	565	164	fig|562.1021.peg.565	Uncharacterized protein ImpD	bi	61	3159	fig|562.1022.peg.3159	100	Uncharacterized protein ImpD
2	566	567	fig|562.1021.peg.566	Putative outer membrane lipoprotein	bi	61	3160	fig|562.1022.peg.3160	100	Putative outer membrane lipoprotein
2	567	218	fig|562.1021.peg.567	Probable transmembrane protein	bi	61	3161	fig|562.1022.peg.3161	100	Probable transmembrane protein
2	568	446	fig|562.1021.peg.568	Uncharacterized protein ImpJ/VasE	bi	61	3162	fig|562.1022.peg.3162	100	Uncharacterized protein ImpJ/VasE
2	569	515	fig|562.1021.peg.569	Uncharacterized protein ImpC	bi	61	3163	fig|562.1022.peg.3163	100	Uncharacterized protein ImpC
2	570	166	fig|562.1021.peg.570	Uncharacterized protein ImpB	bi	61	3164	fig|562.1022.peg.3164	100	Uncharacterized protein ImpB
2	571	78	fig|562.1021.peg.571	FIG00641476: hypothetical protein	-				0
2	572	208	fig|562.1021.peg.572	hypothetical protein	bi	61	3165	fig|562.1022.peg.3165	100	hypothetical protein
2	573	47	fig|562.1021.peg.573	hypothetical protein	-				0
2	574	67	fig|562.1021.peg.574	Antirestriction protein klcA	-				0
2	575	74	fig|562.1021.peg.575	Uncharacterized protein YeeT	-				0
2	576	126	fig|562.1021.peg.576	YeeV toxin protein	-				0
2	577	49	fig|562.1021.peg.577	FIG00637920: hypothetical protein	bi	41	1609	fig|562.1022.peg.1609	100	FIG00637920: hypothetical protein
2	578	395	fig|562.1021.peg.578	Sugar efflux transporter B	bi	41	1608	fig|562.1022.peg.1608	100	Sugar efflux transporter B
2	579	308	fig|562.1021.peg.579	FIG00638098: hypothetical protein	bi	41	1607	fig|562.1022.peg.1607	100	FIG00638098: hypothetical protein
2	580	273	fig|562.1021.peg.580	Methionine ABC transporter substrate-binding protein	bi	41	1606	fig|562.1022.peg.1606	100	Methionine ABC transporter substrate-binding protein
2	581	121	fig|562.1021.peg.581	probable secreted protein STY4010	bi	41	1605	fig|562.1022.peg.1605	100	probable secreted protein STY4010
2	582	452	fig|562.1021.peg.582	Putative transport protein	bi	41	1604	fig|562.1022.peg.1604	100	Putative transport protein
2	583	151	fig|562.1021.peg.583	probable membrane protein YPO2654	bi	41	1603	fig|562.1022.peg.1603	100	probable membrane protein YPO2654
2	584	449	fig|562.1021.peg.584	Xanthine/uracil/thiamine/ascorbate permease family protein	bi	41	1602	fig|562.1022.peg.1602	100	Xanthine/uracil/thiamine/ascorbate permease family protein
2	585	589	fig|562.1021.peg.585	Adenine deaminase (EC 3.5.4.2)	bi	41	1601	fig|562.1022.peg.1601	100	Adenine deaminase (EC 3.5.4.2)
2	586	464	fig|562.1021.peg.586	Hexose phosphate transport protein UhpT	bi	41	1600	fig|562.1022.peg.1600	100	Hexose phosphate transport protein UhpT
2	587	440	fig|562.1021.peg.587	Hexose phosphate uptake regulatory protein UhpC	bi	41	1599	fig|562.1022.peg.1599	100	Hexose phosphate uptake regulatory protein UhpC
2	588	498	fig|562.1021.peg.588	Sensor histidine protein kinase UhpB, glucose-6-phosphate specific (EC 2.7.13.3)	bi	41	1598	fig|562.1022.peg.1598	100	Sensor histidine protein kinase UhpB, glucose-6-phosphate specific (EC 2.7.13.3)
2	589	197	fig|562.1021.peg.589	Transcriptional regulatory protein UhpA	bi	41	1597	fig|562.1022.peg.1597	99.41	Transcriptional regulatory protein UhpA
2	590	97	fig|562.1021.peg.590	Acetolactate synthase small subunit (EC 2.2.1.6)	bi	41	1596	fig|562.1022.peg.1596	100	Acetolactate synthase small subunit (EC 2.2.1.6)
2	591	563	fig|562.1021.peg.591	Acetolactate synthase large subunit (EC 2.2.1.6)	bi	41	1595	fig|562.1022.peg.1595	100	Acetolactate synthase large subunit (EC 2.2.1.6)
2	592	84	fig|562.1021.peg.592	hypothetical protein	-				0
2	593	395	fig|562.1021.peg.593	Multidrug resistance protein D	bi	41	1594	fig|562.1022.peg.1594	100	Multidrug resistance protein D
2	594	166	fig|562.1021.peg.594	Putative transcriptional regulator	bi	41	1593	fig|562.1022.peg.1593	100	Putative transcriptional regulator
2	595	121	fig|562.1021.peg.595	Putative inner membrane protein	bi	41	1592	fig|562.1022.peg.1592	100	Putative inner membrane protein
2	596	116	fig|562.1021.peg.596	Putative inner membrane protein	bi	41	1591	fig|562.1022.peg.1591	100	Putative inner membrane protein
2	597	150	fig|562.1021.peg.597	FIG00638952: hypothetical protein	bi	41	1589	fig|562.1022.peg.1589	99.06	FIG00638952: hypothetical protein
2	598	498	fig|562.1021.peg.598	Choline-sulfatase (EC 3.1.6.6)	bi	41	1588	fig|562.1022.peg.1588	100	Choline-sulfatase (EC 3.1.6.6)
2	599	572	fig|562.1021.peg.599	Sodium-Choline Symporter	bi	41	1587	fig|562.1022.peg.1587	100	Sodium-Choline Symporter
2	600	298	fig|562.1021.peg.600	Hypothetical transcriptional regulator yidL	bi	41	1586	fig|562.1022.peg.1586	100	Hypothetical transcriptional regulator yidL
2	601	59	fig|562.1021.peg.601	Maltose-6'-phosphate glucosidase (EC 3.2.1.122)	bi	41	1585	fig|562.1022.peg.1585	100	Maltose-6'-phosphate glucosidase (EC 3.2.1.122)
2	602	213	fig|562.1021.peg.602	Maltose-6'-phosphate glucosidase (EC 3.2.1.122)	bi	41	1584	fig|562.1022.peg.1584	100	Maltose-6'-phosphate glucosidase (EC 3.2.1.122)
2	603	539	fig|562.1021.peg.603	PTS system, maltose and glucose-specific IIC component (EC 2.7.1.69) / PTS system, maltose and glucose-specific IIB component (EC 2.7.1.69)	bi	41	1583	fig|562.1022.peg.1583	100	PTS system, maltose and glucose-specific IIC component (EC 2.7.1.69) / PTS system, maltose and glucose-specific IIB component (EC 2.7.1.69)
2	604	209	fig|562.1021.peg.604	HTH-type transcriptional regulator YidP	bi	41	1582	fig|562.1022.peg.1582	100	HTH-type transcriptional regulator YidP
2	605	554	fig|562.1021.peg.605	Mediator of hyperadherence YidE	bi	41	1581	fig|562.1022.peg.1581	100	Mediator of hyperadherence YidE
2	606	50	fig|562.1021.peg.606	FIG00637910: hypothetical protein	bi	41	1580	fig|562.1022.peg.1580	100	FIG00637910: hypothetical protein
2	607	143	fig|562.1021.peg.607	16 kDa heat shock protein B	bi	41	1579	fig|562.1022.peg.1579	100	16 kDa heat shock protein B
2	608	138	fig|562.1021.peg.608	16 kDa heat shock protein A	bi	41	1578	fig|562.1022.peg.1578	100	16 kDa heat shock protein A
2	609	87	fig|562.1021.peg.609	Outer membrane lipoprotein YidQ	bi	41	1577	fig|562.1022.peg.1577	100	Outer membrane lipoprotein YidQ
2	610	405	fig|562.1021.peg.610	Uncharacterized protein YidR	bi	41	1576	fig|562.1022.peg.1576	100	Uncharacterized protein YidR
2	611	355	fig|562.1021.peg.611	Uncharacterized protein YidS	bi	41	1575	fig|562.1022.peg.1575	100	Uncharacterized protein YidS
2	612	431	fig|562.1021.peg.612	D-galactonate transporter	bi	41	1574	fig|562.1022.peg.1574	100	D-galactonate transporter
2	613	383	fig|562.1021.peg.613	Galactonate dehydratase (EC 4.2.1.6)	bi	41	1573	fig|562.1022.peg.1573	100	Galactonate dehydratase (EC 4.2.1.6)
2	614	206	fig|562.1021.peg.614	2-dehydro-3-deoxyphosphogalactonate aldolase (EC 4.1.2.21)	bi	41	1572	fig|562.1022.peg.1572	100	2-dehydro-3-deoxyphosphogalactonate aldolase (EC 4.1.2.21)
2	615	293	fig|562.1021.peg.615	2-dehydro-3-deoxygalactonokinase (EC 2.7.1.58)	bi	41	1571	fig|562.1022.peg.1571	100	2-dehydro-3-deoxygalactonokinase (EC 2.7.1.58)
2	616	230	fig|562.1021.peg.616	D-Galactonate repressor DgoR	bi	41	1570	fig|562.1022.peg.1570	100	D-Galactonate repressor DgoR
2	617	219	fig|562.1021.peg.617	Putative replicase	bi	41	1569	fig|562.1022.peg.1569	100	Putative replicase
2	618	271	fig|562.1021.peg.618	Phosphatase YidA	bi	41	1568	fig|562.1022.peg.1568	100	Phosphatase YidA
2	619	133	fig|562.1021.peg.619	FIG00638813: hypothetical protein	bi	41	1567	fig|562.1022.peg.1567	100	FIG00638813: hypothetical protein
2	620	805	fig|562.1021.peg.620	DNA gyrase subunit B (EC 5.99.1.3)	bi	41	1566	fig|562.1022.peg.1566	100	DNA gyrase subunit B (EC 5.99.1.3)
2	621	358	fig|562.1021.peg.621	DNA recombination and repair protein RecF	bi	41	1565	fig|562.1022.peg.1565	100	DNA recombination and repair protein RecF
2	622	367	fig|562.1021.peg.622	DNA polymerase III beta subunit (EC 2.7.7.7)	bi	41	1564	fig|562.1022.peg.1564	100	DNA polymerase III beta subunit (EC 2.7.7.7)
2	623	468	fig|562.1021.peg.623	Chromosomal replication initiator protein DnaA	bi	41	1563	fig|562.1022.peg.1563	100	Chromosomal replication initiator protein DnaA
2	624	47	fig|562.1021.peg.624	hypothetical protein	-				0
2	625	47	fig|562.1021.peg.625	LSU ribosomal protein L34p	bi	41	1562	fig|562.1022.peg.1562	100	LSU ribosomal protein L34p
2	626	109	fig|562.1021.peg.626	Ribonuclease P protein component (EC 3.1.26.5)	bi	41	1561	fig|562.1022.peg.1561	100	Ribonuclease P protein component (EC 3.1.26.5)
2	627	532	fig|562.1021.peg.627	Inner membrane protein translocase component YidC, long form	bi	41	1560	fig|562.1022.peg.1560	100	Inner membrane protein translocase component YidC, long form
2	628	455	fig|562.1021.peg.628	GTPase and tRNA-U34 5-formylation enzyme TrmE	bi	41	1559	fig|562.1022.peg.1559	100	GTPase and tRNA-U34 5-formylation enzyme TrmE
2	629	472	fig|562.1021.peg.629	Tryptophanase (EC 4.1.99.1)	bi	41	1558	fig|562.1022.peg.1558	100	Tryptophanase (EC 4.1.99.1)
2	630	390	fig|562.1021.peg.630	Tryptophan-specific transport protein	bi	41	1557	fig|562.1022.peg.1557	100	Tryptophan-specific transport protein
2	631	392	fig|562.1021.peg.631	Putative transport protein	bi	41	1556	fig|562.1022.peg.1556	100	Putative transport protein
2	632	320	fig|562.1021.peg.632	Putative LysR-family transcriptional regulator YidZ	bi	41	1555	fig|562.1022.peg.1555	100	Putative LysR-family transcriptional regulator YidZ
2	633	201	fig|562.1021.peg.633	FIG004212: hypothetical protein	bi	41	1554	fig|562.1022.peg.1554	100	FIG004212: hypothetical protein
2	634	189	fig|562.1021.peg.634	Putative oxidoreductase	bi	41	1553	fig|562.1022.peg.1553	100	Putative oxidoreductase
2	635	446	fig|562.1021.peg.635	Xanthine/uracil/thiamine/ascorbate permease family protein	bi	41	1552	fig|562.1022.peg.1552	100	Xanthine/uracil/thiamine/ascorbate permease family protein
2	636	222	fig|562.1021.peg.636	Putative phosphatase YieH	bi	41	1551	fig|562.1022.peg.1551	100	Putative phosphatase YieH
2	637	111	fig|562.1021.peg.637	FIG00638032: hypothetical protein	bi	41	1550	fig|562.1022.peg.1550	100	FIG00638032: hypothetical protein
2	638	196	fig|562.1021.peg.638	FIG00638764: hypothetical protein	bi	41	1549	fig|562.1022.peg.1549	100	FIG00638764: hypothetical protein
2	639	241	fig|562.1021.peg.639	hypothetical protein	bi	41	1548	fig|562.1022.peg.1548	100	hypothetical protein
2	640	390	fig|562.1021.peg.640	Endo-1,4-beta-xylanase A precursor (EC 3.2.1.8)	bi	41	1547	fig|562.1022.peg.1547	100	Endo-1,4-beta-xylanase A precursor (EC 3.2.1.8)
2	641	539	fig|562.1021.peg.641	Maltoporin (maltose/maltodextrin high-affinity receptor, phage lambda receptor protein)	bi	41	1546	fig|562.1022.peg.1546	100	Maltoporin (maltose/maltodextrin high-affinity receptor, phage lambda receptor protein)
2	642	465	fig|562.1021.peg.642	6-phospho-beta-glucosidase (EC 3.2.1.86)	bi	41	1545	fig|562.1022.peg.1545	100	6-phospho-beta-glucosidase (EC 3.2.1.86)
2	643	626	fig|562.1021.peg.643	PTS system, beta-glucoside-specific IIB component (EC 2.7.1.69) / PTS system, beta-glucoside-specific IIC component (EC 2.7.1.69) / PTS system, beta-glucoside-specific IIA component (EC 2.7.1.69)	bi	41	1544	fig|562.1022.peg.1544	100	PTS system, beta-glucoside-specific IIB component (EC 2.7.1.69) / PTS system, beta-glucoside-specific IIC component (EC 2.7.1.69) / PTS system, beta-glucoside-specific IIA component (EC 2.7.1.69)
2	644	279	fig|562.1021.peg.644	Beta-glucoside bgl operon antiterminator, BglG family	bi	41	1543	fig|562.1022.peg.1543	100	Beta-glucoside bgl operon antiterminator, BglG family
2	645	41	fig|562.1021.peg.645	FIG00639021: hypothetical protein	bi	41	1542	fig|562.1022.peg.1542	100	FIG00639021: hypothetical protein
2	646	242	fig|562.1021.peg.646	Phosphate transport system regulatory protein PhoU	bi	41	1541	fig|562.1022.peg.1541	100	Phosphate transport system regulatory protein PhoU
2	647	258	fig|562.1021.peg.647	Phosphate transport ATP-binding protein PstB (TC 3.A.1.7.1)	bi	41	1540	fig|562.1022.peg.1540	100	Phosphate transport ATP-binding protein PstB (TC 3.A.1.7.1)
2	648	297	fig|562.1021.peg.648	Phosphate transport system permease protein PstA (TC 3.A.1.7.1)	bi	41	1539	fig|562.1022.peg.1539	100	Phosphate transport system permease protein PstA (TC 3.A.1.7.1)
2	649	320	fig|562.1021.peg.649	Phosphate transport system permease protein PstC (TC 3.A.1.7.1)	bi	41	1538	fig|562.1022.peg.1538	100	Phosphate transport system permease protein PstC (TC 3.A.1.7.1)
2	650	347	fig|562.1021.peg.650	Phosphate ABC transporter, periplasmic phosphate-binding protein PstS (TC 3.A.1.7.1)	bi	41	1537	fig|562.1022.peg.1537	100	Phosphate ABC transporter, periplasmic phosphate-binding protein PstS (TC 3.A.1.7.1)
2	651	358	fig|562.1021.peg.651	Putative fimbrial protein	bi	41	1536	fig|562.1022.peg.1536	100	Putative fimbrial protein
2	652	841	fig|562.1021.peg.652	type 1 fimbriae anchoring protein FimD	bi	41	1535	fig|562.1022.peg.1535	100	type 1 fimbriae anchoring protein FimD
2	653	244	fig|562.1021.peg.653	Putative fimbrial chaperone protein	bi	41	1534	fig|562.1022.peg.1534	100	Putative fimbrial chaperone protein
2	654	191	fig|562.1021.peg.654	Fimbriae-like adhesin SfmA	bi	41	1533	fig|562.1022.peg.1533	100	Fimbriae-like adhesin SfmA
2	655	610	fig|562.1021.peg.655	Glucosamine--fructose-6-phosphate aminotransferase [isomerizing] (EC 2.6.1.16)	bi	41	1532	fig|562.1022.peg.1532	100	Glucosamine--fructose-6-phosphate aminotransferase [isomerizing] (EC 2.6.1.16)
2	656	457	fig|562.1021.peg.656	N-acetylglucosamine-1-phosphate uridyltransferase (EC 2.7.7.23) / Glucosamine-1-phosphate N-acetyltransferase (EC 2.3.1.157)	bi	41	1531	fig|562.1022.peg.1531	100	N-acetylglucosamine-1-phosphate uridyltransferase (EC 2.7.7.23) / Glucosamine-1-phosphate N-acetyltransferase (EC 2.3.1.157)
2	657	138	fig|562.1021.peg.657	ATP synthase epsilon chain (EC 3.6.3.14)	bi	41	1530	fig|562.1022.peg.1530	100	ATP synthase epsilon chain (EC 3.6.3.14)
2	658	461	fig|562.1021.peg.658	ATP synthase beta chain (EC 3.6.3.14)	bi	41	1529	fig|562.1022.peg.1529	100	ATP synthase beta chain (EC 3.6.3.14)
2	659	288	fig|562.1021.peg.659	ATP synthase gamma chain (EC 3.6.3.14)	bi	41	1528	fig|562.1022.peg.1528	100	ATP synthase gamma chain (EC 3.6.3.14)
2	660	514	fig|562.1021.peg.660	ATP synthase alpha chain (EC 3.6.3.14)	bi	41	1527	fig|562.1022.peg.1527	100	ATP synthase alpha chain (EC 3.6.3.14)
2	661	178	fig|562.1021.peg.661	ATP synthase delta chain (EC 3.6.3.14)	bi	41	1526	fig|562.1022.peg.1526	100	ATP synthase delta chain (EC 3.6.3.14)
2	662	157	fig|562.1021.peg.662	ATP synthase B chain (EC 3.6.3.14)	bi	41	1525	fig|562.1022.peg.1525	100	ATP synthase B chain (EC 3.6.3.14)
2	663	80	fig|562.1021.peg.663	ATP synthase C chain (EC 3.6.3.14)	bi	41	1524	fig|562.1022.peg.1524	100	ATP synthase C chain (EC 3.6.3.14)
2	664	272	fig|562.1021.peg.664	ATP synthase A chain (EC 3.6.3.14)	bi	41	1523	fig|562.1022.peg.1523	100	ATP synthase A chain (EC 3.6.3.14)
2	665	73	fig|562.1021.peg.665	hypothetical protein	bi	41	1522	fig|562.1022.peg.1522	100	hypothetical protein
2	666	208	fig|562.1021.peg.666	rRNA small subunit 7-methylguanosine (m7G) methyltransferase GidB	bi	41	1521	fig|562.1022.peg.1521	100	rRNA small subunit 7-methylguanosine (m7G) methyltransferase GidB
2	667	630	fig|562.1021.peg.667	tRNA uridine 5-carboxymethylaminomethyl modification enzyme GidA	bi	41	1520	fig|562.1022.peg.1520	100	tRNA uridine 5-carboxymethylaminomethyl modification enzyme GidA
2	668	148	fig|562.1021.peg.668	Flavoprotein MioC	bi	41	1519	fig|562.1022.peg.1519	100	Flavoprotein MioC
2	669	153	fig|562.1021.peg.669	Regulatory protein AsnC	bi	41	1518	fig|562.1022.peg.1518	100	Regulatory protein AsnC
2	670	331	fig|562.1021.peg.670	Aspartate--ammonia ligase (EC 6.3.1.1)	bi	41	1517	fig|562.1022.peg.1517	100	Aspartate--ammonia ligase (EC 6.3.1.1)
2	671	484	fig|562.1021.peg.671	FIG00637882: hypothetical protein	bi	41	1516	fig|562.1022.peg.1516	100	FIG00637882: hypothetical protein
2	672	499	fig|562.1021.peg.672	Putative regulator protein	bi	41	1515	fig|562.1022.peg.1515	100	Putative regulator protein
2	673	623	fig|562.1021.peg.673	Kup system potassium uptake protein	bi	41	1514	fig|562.1022.peg.1514	100	Kup system potassium uptake protein
2	674	144	fig|562.1021.peg.674	Ribose ABC transport system, high affinity permease RbsD (TC 3.A.1.2.1)	bi	41	1513	fig|562.1022.peg.1513	100	Ribose ABC transport system, high affinity permease RbsD (TC 3.A.1.2.1)
2	675	502	fig|562.1021.peg.675	Ribose ABC transport system, ATP-binding protein RbsA (TC 3.A.1.2.1)	bi	41	1512	fig|562.1022.peg.1512	100	Ribose ABC transport system, ATP-binding protein RbsA (TC 3.A.1.2.1)
2	676	322	fig|562.1021.peg.676	Ribose ABC transport system, permease protein RbsC (TC 3.A.1.2.1)	bi	41	1511	fig|562.1022.peg.1511	100	Ribose ABC transport system, permease protein RbsC (TC 3.A.1.2.1)
2	677	297	fig|562.1021.peg.677	Ribose ABC transport system, periplasmic ribose-binding protein RbsB (TC 3.A.1.2.1)	bi	41	1510	fig|562.1022.peg.1510	100	Ribose ABC transport system, periplasmic ribose-binding protein RbsB (TC 3.A.1.2.1)
2	678	315	fig|562.1021.peg.678	Ribokinase (EC 2.7.1.15)	bi	41	1509	fig|562.1022.peg.1509	100	Ribokinase (EC 2.7.1.15)
2	679	328	fig|562.1021.peg.679	Ribose operon repressor	bi	41	1508	fig|562.1022.peg.1508	100	Ribose operon repressor
2	680	476	fig|562.1021.peg.680	Permeases of the major facilitator superfamily	bi	41	1507	fig|562.1022.peg.1507	100	Permeases of the major facilitator superfamily
2	681	231	fig|562.1021.peg.681	Transcriptional regulator, GntR family	bi	41	1506	fig|562.1022.peg.1506	100	Transcriptional regulator, GntR family
2	682	190	fig|562.1021.peg.682	Intergenic-region protein	bi	61	3166	fig|562.1022.peg.3166	100	Intergenic-region protein
2	683	47	fig|562.1021.peg.683	FIG00639191: hypothetical protein	bi	61	3167	fig|562.1022.peg.3167	100	FIG00639191: hypothetical protein
2	684	75	fig|562.1021.peg.684	Haemolysin expression modulating protein paralog	bi	61	3168	fig|562.1022.peg.3168	100	Haemolysin expression modulating protein paralog
2	685	38	fig|562.1021.peg.685	FIG00643086: hypothetical protein	bi	61	3169	fig|562.1022.peg.3169	100	FIG00643086: hypothetical protein
2	686	41	fig|562.1021.peg.686	FIG00639866: hypothetical protein	-				0
2	687	69	fig|562.1021.peg.687	FIG00638000: hypothetical protein	uni	20	828	fig|562.1022.peg.828	35.71	transcriptional regulator
2	688	54	fig|562.1021.peg.688	FIG00640183: hypothetical protein	bi	61	3170	fig|562.1022.peg.3170	100	FIG00640183: hypothetical protein
2	689	134	fig|562.1021.peg.689	FIG00638808: hypothetical protein	bi	61	3171	fig|562.1022.peg.3171	100	FIG00638808: hypothetical protein
2	690	497	fig|562.1021.peg.690	Hyphotheical protein	bi	61	3172	fig|562.1022.peg.3172	100	Hyphotheical protein
2	691	38	fig|562.1021.peg.691	hypothetical protein	bi	61	3173	fig|562.1022.peg.3173	100	hypothetical protein
2	692	50	fig|562.1021.peg.692	hypothetical protein	bi	61	3174	fig|562.1022.peg.3174	97.96	hypothetical protein
2	693	241	fig|562.1021.peg.693	hypothetical protein	bi	61	3175	fig|562.1022.peg.3175	100	hypothetical protein
2	694	839	fig|562.1021.peg.694	probable membrane protein b2001	bi	61	3176	fig|562.1022.peg.3176	100	probable membrane protein b2001
2	695	154	fig|562.1021.peg.695	FIG00639908: hypothetical protein	bi	61	3177	fig|562.1022.peg.3177	100	FIG00639908: hypothetical protein
2	696	43	fig|562.1021.peg.696	hypothetical protein	bi	61	3178	fig|562.1022.peg.3178	100	hypothetical protein
2	697	63	fig|562.1021.peg.697	FIG00639822: hypothetical protein	bi	61	3179	fig|562.1022.peg.3179	100	FIG00639822: hypothetical protein
3	698	234	fig|562.1021.peg.698	Phage EaA protein	bi	13	772	fig|562.1022.peg.772	100	Phage EaA protein
3	699	123	fig|562.1021.peg.699	FIG00639676: hypothetical protein	-				0
3	700	45	fig|562.1021.peg.700	FIG00640735: hypothetical protein	-				0
4	701	218	fig|562.1021.peg.701	Mobile element protein	bi	14	774	fig|562.1022.peg.774	100	Mobile element protein
4	702	48	fig|562.1021.peg.702	hypothetical protein	-				0
4	703	104	fig|562.1021.peg.703	Mobile element protein	bi	14	776	fig|562.1022.peg.776	100	Mobile element protein
5	704	246	fig|562.1021.peg.704	Type III secretion transcriptional regulator HilD	bi	8	632	fig|562.1022.peg.632	100	Type III secretion transcriptional regulator HilD
6	705	61	fig|562.1021.peg.705	hypothetical protein	bi	17	781	fig|562.1022.peg.781	100	hypothetical protein
7	706	346	fig|562.1021.peg.706	hypothetical protein	bi	12	683	fig|562.1022.peg.683	100	hypothetical protein
7	707	154	fig|562.1021.peg.707	FIG00638628: hypothetical protein	bi	12	682	fig|562.1022.peg.682	100	FIG00638628: hypothetical protein
7	708	225	fig|562.1021.peg.708	VgrG protein	bi	12	681	fig|562.1022.peg.681	99.22	VgrG protein
7	709	483	fig|562.1021.peg.709	Copper sensory histidine kinase CusS	bi	12	680	fig|562.1022.peg.680	100	Copper sensory histidine kinase CusS
7	710	228	fig|562.1021.peg.710	Copper-sensing two-component system response regulator CusR	bi	12	679	fig|562.1022.peg.679	100	Copper-sensing two-component system response regulator CusR
7	711	52	fig|562.1021.peg.711	hypothetical protein	bi	12	678	fig|562.1022.peg.678	100	hypothetical protein
7	712	461	fig|562.1021.peg.712	Cation efflux system protein CusC precursor	bi	12	677	fig|562.1022.peg.677	100	Cation efflux system protein CusC precursor
7	713	111	fig|562.1021.peg.713	Cation efflux system protein CusF precursor	bi	12	676	fig|562.1022.peg.676	100	Cation efflux system protein CusF precursor
7	714	408	fig|562.1021.peg.714	Cobalt/zinc/cadmium efflux RND transporter, membrane fusion protein, CzcB family	bi	12	675	fig|562.1022.peg.675	100	Cobalt/zinc/cadmium efflux RND transporter, membrane fusion protein, CzcB family
7	715	1048	fig|562.1021.peg.715	Cobalt-zinc-cadmium resistance protein CzcA; Cation efflux system protein CusA	bi	12	674	fig|562.1022.peg.674	100	Cobalt-zinc-cadmium resistance protein CzcA; Cation efflux system protein CusA
7	716	459	fig|562.1021.peg.716	Phenylalanine-specific permease	bi	12	673	fig|562.1022.peg.673	100	Phenylalanine-specific permease
7	717	416	fig|562.1021.peg.717	Uncharacterized protein ybdG	bi	12	672	fig|562.1022.peg.672	100	Uncharacterized protein ybdG
7	718	218	fig|562.1021.peg.718	Oxygen-insensitive NAD(P)H nitroreductase (EC 1.-.-.-) / Dihydropteridine reductase (EC 1.5.1.34)	bi	12	671	fig|562.1022.peg.671	100	Oxygen-insensitive NAD(P)H nitroreductase (EC 1.-.-.-) / Dihydropteridine reductase (EC 1.5.1.34)
7	719	123	fig|562.1021.peg.719	Putative cytoplasmic protein	bi	12	670	fig|562.1022.peg.670	100	Putative cytoplasmic protein
7	720	83	fig|562.1021.peg.720	Putative inner membrane protein	bi	12	669	fig|562.1022.peg.669	100	Putative inner membrane protein
7	721	373	fig|562.1021.peg.721	FIG00638355: hypothetical protein	bi	12	668	fig|562.1022.peg.668	100	FIG00638355: hypothetical protein
7	722	39	fig|562.1021.peg.722	hypothetical protein	bi	12	667	fig|562.1022.peg.667	100	hypothetical protein
7	723	51	fig|562.1021.peg.723	HokE protein	bi	12	666	fig|562.1022.peg.666	100	HokE protein
7	724	207	fig|562.1021.peg.724	4'-phosphopantetheinyl transferase (EC 2.7.8.-) [enterobactin] siderophore	bi	12	665	fig|562.1022.peg.665	100	4'-phosphopantetheinyl transferase (EC 2.7.8.-) [enterobactin] siderophore
7	725	732	fig|562.1021.peg.725	COG4771: Outer membrane receptor for ferrienterochelin and colicins	bi	12	664	fig|562.1022.peg.664	100	COG4771: Outer membrane receptor for ferrienterochelin and colicins
7	726	92	fig|562.1021.peg.726	FIG01070878: hypothetical protein	bi	12	663	fig|562.1022.peg.663	100	FIG01070878: hypothetical protein
7	727	401	fig|562.1021.peg.727	Enterobactin esterase	bi	12	662	fig|562.1022.peg.662	100	Enterobactin esterase
7	728	73	fig|562.1021.peg.728	FIG005032: Putative cytoplasmic protein YbdZ in enterobactin biosynthesis operon	bi	12	661	fig|562.1022.peg.661	100	FIG005032: Putative cytoplasmic protein YbdZ in enterobactin biosynthesis operon
7	729	1294	fig|562.1021.peg.729	Enterobactin synthetase component F, serine activating enzyme (EC 2.7.7.-)	bi	12	660	fig|562.1022.peg.660	100	Enterobactin synthetase component F, serine activating enzyme (EC 2.7.7.-)
7	730	378	fig|562.1021.peg.730	Ferric enterobactin uptake protein FepE	bi	12	659	fig|562.1022.peg.659	100	Ferric enterobactin uptake protein FepE
7	731	272	fig|562.1021.peg.731	Ferric enterobactin transport ATP-binding protein FepC (TC 3.A.1.14.2)	bi	12	658	fig|562.1022.peg.658	100	Ferric enterobactin transport ATP-binding protein FepC (TC 3.A.1.14.2)
7	732	331	fig|562.1021.peg.732	Ferric enterobactin transport system permease protein FepG (TC 3.A.1.14.2)	bi	12	657	fig|562.1022.peg.657	100	Ferric enterobactin transport system permease protein FepG (TC 3.A.1.14.2)
7	733	335	fig|562.1021.peg.733	COG0609: ABC-type Fe3+-siderophore transport system, permease component	bi	12	656	fig|562.1022.peg.656	100	COG0609: ABC-type Fe3+-siderophore transport system, permease component
7	734	417	fig|562.1021.peg.734	Enterobactin exporter EntS	bi	12	655	fig|562.1022.peg.655	100	Enterobactin exporter EntS
7	735	319	fig|562.1021.peg.735	Ferric enterobactin-binding periplasmic protein FepB (TC 3.A.1.14.2)	bi	12	654	fig|562.1022.peg.654	100	Ferric enterobactin-binding periplasmic protein FepB (TC 3.A.1.14.2)
7	736	380	fig|562.1021.peg.736	COG1169: Isochorismate synthase	bi	12	653	fig|562.1022.peg.653	100	COG1169: Isochorismate synthase
7	737	537	fig|562.1021.peg.737	2,3-dihydroxybenzoate-AMP ligase (EC 2.7.7.58) [enterobactin] siderophore	bi	12	652	fig|562.1022.peg.652	100	2,3-dihydroxybenzoate-AMP ligase (EC 2.7.7.58) [enterobactin] siderophore
7	738	286	fig|562.1021.peg.738	Isochorismatase (EC 3.3.2.1) [enterobactin] siderophore / Apo-aryl carrier domain of EntB	bi	12	651	fig|562.1022.peg.651	100	Isochorismatase (EC 3.3.2.1) [enterobactin] siderophore / Apo-aryl carrier domain of EntB
7	739	249	fig|562.1021.peg.739	2,3-dihydro-2,3-dihydroxybenzoate dehydrogenase (EC 1.3.1.28) [enterobactin] siderophore	bi	12	650	fig|562.1022.peg.650	100	2,3-dihydro-2,3-dihydroxybenzoate dehydrogenase (EC 1.3.1.28) [enterobactin] siderophore
7	740	138	fig|562.1021.peg.740	Proofreading thioesterase in enterobactin biosynthesis EntH	bi	12	649	fig|562.1022.peg.649	100	Proofreading thioesterase in enterobactin biosynthesis EntH
7	741	702	fig|562.1021.peg.741	Carbon starvation protein A	bi	12	771	fig|562.1022.peg.771	99.39	Carbon starvation protein A
7	742	66	fig|562.1021.peg.742	COG2879, Hypothetical small protein yjiX	bi	12	770	fig|562.1022.peg.770	100	COG2879, Hypothetical small protein yjiX
7	743	363	fig|562.1021.peg.743	Glycerol dehydrogenase (EC 1.1.1.6)	bi	12	769	fig|562.1022.peg.769	100	Glycerol dehydrogenase (EC 1.1.1.6)
7	744	387	fig|562.1021.peg.744	Methionine aminotransferase, PLP-dependent	bi	12	768	fig|562.1022.peg.768	100	Methionine aminotransferase, PLP-dependent
7	745	206	fig|562.1021.peg.745	Co-activator of prophage gene expression IbrB	bi	12	767	fig|562.1022.peg.767	100	Co-activator of prophage gene expression IbrB
7	746	407	fig|562.1021.peg.746	Co-activator of prophage gene expression IbrA	bi	12	766	fig|562.1022.peg.766	100	Co-activator of prophage gene expression IbrA
7	747	301	fig|562.1021.peg.747	LysR-family transcriptional regulator YbeF	bi	12	765	fig|562.1022.peg.765	100	LysR-family transcriptional regulator YbeF
7	748	249	fig|562.1021.peg.748	Thiol:disulfide interchange protein DsbG precursor	bi	12	764	fig|562.1022.peg.764	100	Thiol:disulfide interchange protein DsbG precursor
7	749	188	fig|562.1021.peg.749	Alkyl hydroperoxide reductase protein C (EC 1.6.4.-)	bi	12	763	fig|562.1022.peg.763	100	Alkyl hydroperoxide reductase protein C (EC 1.6.4.-)
7	750	532	fig|562.1021.peg.750	Alkyl hydroperoxide reductase protein F (EC 1.6.4.-)	bi	12	762	fig|562.1022.peg.762	100	Alkyl hydroperoxide reductase protein F (EC 1.6.4.-)
7	751	143	fig|562.1021.peg.751	Universal stress protein G	bi	12	761	fig|562.1022.peg.761	100	Universal stress protein G
7	752	413	fig|562.1021.peg.752	Uncharacterized zinc-type alcohol dehydrogenase-like protein ybdR	bi	12	760	fig|562.1022.peg.760	100	Uncharacterized zinc-type alcohol dehydrogenase-like protein ybdR
7	753	43	fig|562.1021.peg.753	FIG00639549: hypothetical protein	bi	12	759	fig|562.1022.peg.759	100	FIG00639549: hypothetical protein
7	754	137	fig|562.1021.peg.754	Regulator of nucleoside diphosphate kinase	bi	12	758	fig|562.1022.peg.758	100	Regulator of nucleoside diphosphate kinase
7	755	269	fig|562.1021.peg.755	Ribonuclease I precursor (EC 3.1.27.6)	bi	12	757	fig|562.1022.peg.757	100	Ribonuclease I precursor (EC 3.1.27.6)
7	756	477	fig|562.1021.peg.756	Citrate Succinate antiporter (TC 2.A.47.3.2)	bi	12	756	fig|562.1022.peg.756	99.79	Citrate Succinate antiporter (TC 2.A.47.3.2)
7	757	291	fig|562.1021.peg.757	2-(5''-triphosphoribosyl)-3'-dephosphocoenzyme-A synthase (EC 2.7.8.25)	bi	12	755	fig|562.1022.peg.755	100	2-(5''-triphosphoribosyl)-3'-dephosphocoenzyme-A synthase (EC 2.7.8.25)
7	758	184	fig|562.1021.peg.758	Apo-citrate lyase phosphoribosyl-dephospho-CoA transferase (EC 2.7.7.61)	bi	12	754	fig|562.1022.peg.754	100	Apo-citrate lyase phosphoribosyl-dephospho-CoA transferase (EC 2.7.7.61)
7	759	511	fig|562.1021.peg.759	Citrate lyase alpha chain (EC 4.1.3.6)	bi	12	753	fig|562.1022.peg.753	100	Citrate lyase alpha chain (EC 4.1.3.6)
7	760	303	fig|562.1021.peg.760	Citrate lyase beta chain (EC 4.1.3.6)	bi	12	752	fig|562.1022.peg.752	100	Citrate lyase beta chain (EC 4.1.3.6)
7	761	99	fig|562.1021.peg.761	Citrate lyase gamma chain, acyl carrier protein (EC 4.1.3.6)	bi	12	751	fig|562.1022.peg.751	100	Citrate lyase gamma chain, acyl carrier protein (EC 4.1.3.6)
7	762	353	fig|562.1021.peg.762	[Citrate [pro-3S]-lyase] ligase (EC 6.2.1.22)	bi	12	750	fig|562.1022.peg.750	100	[Citrate [pro-3S]-lyase] ligase (EC 6.2.1.22)
7	763	553	fig|562.1021.peg.763	Sensor kinase CitA, DpiB (EC 2.7.3.-)	bi	12	749	fig|562.1022.peg.749	100	Sensor kinase CitA, DpiB (EC 2.7.3.-)
7	764	227	fig|562.1021.peg.764	Transcriptional regulatory protein CitB, DpiA	bi	12	748	fig|562.1022.peg.748	99.54	Transcriptional regulatory protein CitB, DpiA
7	765	462	fig|562.1021.peg.765	C4-dicarboxylate transporter DcuC (TC 2.A.61.1.1)	bi	12	747	fig|562.1022.peg.747	100	C4-dicarboxylate transporter DcuC (TC 2.A.61.1.1)
7	766	187	fig|562.1021.peg.766	Lipid A acylation protein PagP, palmitoyltransferase	bi	12	746	fig|562.1022.peg.746	100	Lipid A acylation protein PagP, palmitoyltransferase
7	767	70	fig|562.1021.peg.767	Cold shock protein CspE	bi	12	745	fig|562.1022.peg.745	97.56	Cold shock protein CspE
7	768	128	fig|562.1021.peg.768	CrcB protein	bi	12	744	fig|562.1022.peg.744	100	CrcB protein
7	769	263	fig|562.1021.peg.769	Carbon-nitrogen hydrolase	bi	12	743	fig|562.1022.peg.743	100	Carbon-nitrogen hydrolase
7	770	68	fig|562.1021.peg.770	Twin-arginine translocation protein TatE	bi	12	742	fig|562.1022.peg.742	100	Twin-arginine translocation protein TatE
7	771	322	fig|562.1021.peg.771	Lipoate synthase	bi	12	741	fig|562.1022.peg.741	100	Lipoate synthase
7	772	318	fig|562.1021.peg.772	LysR-family transcriptional regulator YbeF	bi	12	740	fig|562.1022.peg.740	100	LysR-family transcriptional regulator YbeF
7	773	214	fig|562.1021.peg.773	Octanoate-[acyl-carrier-protein]-protein-N-octanoyltransferase	bi	12	739	fig|562.1022.peg.739	100	Octanoate-[acyl-carrier-protein]-protein-N-octanoyltransferase
7	774	88	fig|562.1021.peg.774	Proposed lipoate regulatory protein YbeD	bi	12	738	fig|562.1022.peg.738	100	Proposed lipoate regulatory protein YbeD
7	775	428	fig|562.1021.peg.775	D-alanyl-D-alanine carboxypeptidase (EC 3.4.16.4)	bi	12	737	fig|562.1022.peg.737	100	D-alanyl-D-alanine carboxypeptidase (EC 3.4.16.4)
7	776	363	fig|562.1021.peg.776	Rare lipoprotein A precursor	bi	12	736	fig|562.1022.peg.736	100	Rare lipoprotein A precursor
7	777	371	fig|562.1021.peg.777	rod shape-determining membrane protein	bi	12	735	fig|562.1022.peg.735	100	rod shape-determining membrane protein
7	778	634	fig|562.1021.peg.778	Penicillin-binding protein 2 (PBP-2)	bi	12	734	fig|562.1022.peg.734	100	Penicillin-binding protein 2 (PBP-2)
7	779	156	fig|562.1021.peg.779	LSU m3Psi1915 methyltransferase RlmH	bi	12	733	fig|562.1022.peg.733	100	LSU m3Psi1915 methyltransferase RlmH
7	780	106	fig|562.1021.peg.780	Iojap protein	bi	12	732	fig|562.1022.peg.732	100	Iojap protein
7	781	204	fig|562.1021.peg.781	Alpha-ribazole-5'-phosphate phosphatase (EC 3.1.3.73)	bi	12	731	fig|562.1022.peg.731	100	Alpha-ribazole-5'-phosphate phosphatase (EC 3.1.3.73)
7	782	214	fig|562.1021.peg.782	Nicotinate-nucleotide adenylyltransferase (EC 2.7.7.18)	bi	12	730	fig|562.1022.peg.730	100	Nicotinate-nucleotide adenylyltransferase (EC 2.7.7.18)
7	783	344	fig|562.1021.peg.783	DNA polymerase III delta subunit (EC 2.7.7.7)	bi	12	729	fig|562.1022.peg.729	100	DNA polymerase III delta subunit (EC 2.7.7.7)
7	784	194	fig|562.1021.peg.784	LPS-assembly lipoprotein RlpB precursor (Rare lipoprotein B)	bi	12	728	fig|562.1022.peg.728	100	LPS-assembly lipoprotein RlpB precursor (Rare lipoprotein B)
7	785	861	fig|562.1021.peg.785	Leucyl-tRNA synthetase (EC 6.1.1.4)	bi	12	727	fig|562.1022.peg.727	100	Leucyl-tRNA synthetase (EC 6.1.1.4)
7	786	161	fig|562.1021.peg.786	COG2433: Uncharacterized conserved protein	bi	12	726	fig|562.1022.peg.726	100	COG2433: Uncharacterized conserved protein
7	787	326	fig|562.1021.peg.787	FIG00639187: hypothetical protein	bi	12	725	fig|562.1022.peg.725	100	FIG00639187: hypothetical protein
7	788	47	fig|562.1021.peg.788	FIG00641166: hypothetical protein	bi	12	724	fig|562.1022.peg.724	100	FIG00641166: hypothetical protein
7	789	236	fig|562.1021.peg.789	FIG00637867: hypothetical protein	bi	12	723	fig|562.1022.peg.723	100	FIG00637867: hypothetical protein
7	790	476	fig|562.1021.peg.790	FIG00638911: hypothetical protein	bi	12	722	fig|562.1022.peg.722	100	FIG00638911: hypothetical protein
7	791	185	fig|562.1021.peg.791	FIG00639103: hypothetical protein	bi	12	721	fig|562.1022.peg.721	100	FIG00639103: hypothetical protein
7	792	236	fig|562.1021.peg.792	FIG00637867: hypothetical protein	bi	12	720	fig|562.1022.peg.720	100	FIG00637867: hypothetical protein
7	793	484	fig|562.1021.peg.793	FIG00638911: hypothetical protein	bi	12	719	fig|562.1022.peg.719	100	FIG00638911: hypothetical protein
7	794	557	fig|562.1021.peg.794	Chaperone protein DnaK	bi	12	718	fig|562.1022.peg.718	100	Chaperone protein DnaK
7	795	312	fig|562.1021.peg.795	Inosine-uridine preferring nucleoside hydrolase (EC 3.2.2.1)	bi	12	717	fig|562.1022.peg.717	100	Inosine-uridine preferring nucleoside hydrolase (EC 3.2.2.1)
7	796	242	fig|562.1021.peg.796	Glutamate Aspartate transport ATP-binding protein GltL (TC 3.A.1.3.4)	bi	12	716	fig|562.1022.peg.716	100	Glutamate Aspartate transport ATP-binding protein GltL (TC 3.A.1.3.4)
7	797	225	fig|562.1021.peg.797	Glutamate Aspartate transport system permease protein GltK (TC 3.A.1.3.4)	bi	12	715	fig|562.1022.peg.715	100	Glutamate Aspartate transport system permease protein GltK (TC 3.A.1.3.4)
7	798	247	fig|562.1021.peg.798	Glutamate Aspartate transport system permease protein GltJ (TC 3.A.1.3.4)	bi	12	714	fig|562.1022.peg.714	100	Glutamate Aspartate transport system permease protein GltJ (TC 3.A.1.3.4)
7	799	303	fig|562.1021.peg.799	Glutamate Aspartate periplasmic binding protein precursor GltI (TC 3.A.1.3.4)	bi	12	713	fig|562.1022.peg.713	100	Glutamate Aspartate periplasmic binding protein precursor GltI (TC 3.A.1.3.4)
7	800	41	fig|562.1021.peg.800	FIG00638148: hypothetical protein	bi	12	712	fig|562.1022.peg.712	100	FIG00638148: hypothetical protein
7	801	626	fig|562.1021.peg.801	Putative membrane protein	bi	12	711	fig|562.1022.peg.711	100	Putative membrane protein
7	802	513	fig|562.1021.peg.802	Apolipoprotein N-acyltransferase (EC 2.3.1.-) / Copper homeostasis protein CutE	bi	12	710	fig|562.1022.peg.710	100	Apolipoprotein N-acyltransferase (EC 2.3.1.-) / Copper homeostasis protein CutE
7	803	293	fig|562.1021.peg.803	Magnesium and cobalt efflux protein CorC	bi	12	709	fig|562.1022.peg.709	100	Magnesium and cobalt efflux protein CorC
7	804	156	fig|562.1021.peg.804	Metal-dependent hydrolase YbeY, involved in rRNA and/or ribosome maturation and assembly	bi	12	708	fig|562.1022.peg.708	100	Metal-dependent hydrolase YbeY, involved in rRNA and/or ribosome maturation and assembly
7	805	347	fig|562.1021.peg.805	Phosphate starvation-inducible ATPase PhoH with RNA binding motif	bi	12	707	fig|562.1022.peg.707	100	Phosphate starvation-inducible ATPase PhoH with RNA binding motif
7	806	475	fig|562.1021.peg.806	tRNA-i(6)A37 methylthiotransferase	bi	12	706	fig|562.1022.peg.706	100	tRNA-i(6)A37 methylthiotransferase
7	807	392	fig|562.1021.peg.807	2-octaprenyl-3-methyl-6-methoxy-1,4-benzoquinol hydroxylase (EC 1.14.13.-)	bi	12	705	fig|562.1022.peg.705	100	2-octaprenyl-3-methyl-6-methoxy-1,4-benzoquinol hydroxylase (EC 1.14.13.-)
7	808	633	fig|562.1021.peg.808	Asparagine synthetase [glutamine-hydrolyzing] (EC 6.3.5.4)	bi	12	704	fig|562.1022.peg.704	100	Asparagine synthetase [glutamine-hydrolyzing] (EC 6.3.5.4)
7	809	251	fig|562.1021.peg.809	Phosphatase NagD predicted to act in N-acetylglucosamine utilization subsystem	bi	12	703	fig|562.1022.peg.703	100	Phosphatase NagD predicted to act in N-acetylglucosamine utilization subsystem
7	810	407	fig|562.1021.peg.810	N-acetylglucosamine-6P-responsive transcriptional repressor NagC, ROK family	bi	12	702	fig|562.1022.peg.702	100	N-acetylglucosamine-6P-responsive transcriptional repressor NagC, ROK family
7	811	383	fig|562.1021.peg.811	N-acetylglucosamine-6-phosphate deacetylase (EC 3.5.1.25)	bi	12	701	fig|562.1022.peg.701	100	N-acetylglucosamine-6-phosphate deacetylase (EC 3.5.1.25)
7	812	267	fig|562.1021.peg.812	Glucosamine-6-phosphate deaminase (EC 3.5.99.6)	bi	12	700	fig|562.1022.peg.700	100	Glucosamine-6-phosphate deaminase (EC 3.5.99.6)
7	813	42	fig|562.1021.peg.813	FIG00639016: hypothetical protein	bi	12	699	fig|562.1022.peg.699	100	FIG00639016: hypothetical protein
7	814	649	fig|562.1021.peg.814	PTS system, N-acetylglucosamine-specific IIA component (EC 2.7.1.69) / PTS system, N-acetylglucosamine-specific IIB component (EC 2.7.1.69) / PTS system, N-acetylglucosamine-specific IIC component (EC 2.7.1.69)	bi	12	697	fig|562.1022.peg.697	99.56	PTS system, N-acetylglucosamine-specific IIA component (EC 2.7.1.69) / PTS system, N-acetylglucosamine-specific IIB component (EC 2.7.1.69) / PTS system, N-acetylglucosamine-specific IIC component (EC 2.7.1.69)
7	815	41	fig|562.1021.peg.815	hypothetical protein	bi	12	696	fig|562.1022.peg.696	100	hypothetical protein
7	816	555	fig|562.1021.peg.816	Glutaminyl-tRNA synthetase (EC 6.1.1.18)	bi	12	695	fig|562.1022.peg.695	100	Glutaminyl-tRNA synthetase (EC 6.1.1.18)
7	817	62	fig|562.1021.peg.817	FIG01070401: hypothetical protein	bi	12	694	fig|562.1022.peg.694	100	FIG01070401: hypothetical protein
7	818	469	fig|562.1021.peg.818	N-acetylglucosamine-regulated outer membrane porin	bi	12	693	fig|562.1022.peg.693	100	N-acetylglucosamine-regulated outer membrane porin
7	819	109	fig|562.1021.peg.819	Hypothetical lipoprotein ybfN precursor	bi	12	692	fig|562.1022.peg.692	100	Hypothetical lipoprotein ybfN precursor
7	820	149	fig|562.1021.peg.820	Ferric uptake regulation protein FUR	bi	12	691	fig|562.1022.peg.691	100	Ferric uptake regulation protein FUR
7	821	177	fig|562.1021.peg.821	Flavodoxin 1	bi	12	690	fig|562.1022.peg.690	100	Flavodoxin 1
7	822	98	fig|562.1021.peg.822	Uncharacterized protein ybfE	bi	12	689	fig|562.1022.peg.689	100	Uncharacterized protein ybfE
7	823	255	fig|562.1021.peg.823	Esterase ybfF (EC 3.1.-.-)	bi	12	688	fig|562.1022.peg.688	100	Esterase ybfF (EC 3.1.-.-)
7	824	182	fig|562.1021.peg.824	SeqA protein, negative modulator of initiation of replication	bi	12	687	fig|562.1022.peg.687	100	SeqA protein, negative modulator of initiation of replication
7	825	547	fig|562.1021.peg.825	Phosphoglucomutase (EC 5.4.2.2)	bi	12	686	fig|562.1022.peg.686	100	Phosphoglucomutase (EC 5.4.2.2)
7	826	440	fig|562.1021.peg.826	Putrescine/proton symporter, putrescine/ornithine antiporter PotE	bi	12	685	fig|562.1022.peg.685	100	Putrescine/proton symporter, putrescine/ornithine antiporter PotE
7	827	736	fig|562.1021.peg.827	Ornithine decarboxylase (EC 4.1.1.17)	bi	12	684	fig|562.1022.peg.684	100	Ornithine decarboxylase (EC 4.1.1.17)
7	828	45	fig|562.1021.peg.828	FIG00641539: hypothetical protein	bi	12	647	fig|562.1022.peg.647	100	FIG00641539: hypothetical protein
7	829	226	fig|562.1021.peg.829	DNA-binding response regulator KdpE	bi	12	646	fig|562.1022.peg.646	100	DNA-binding response regulator KdpE
7	830	895	fig|562.1021.peg.830	Osmosensitive K+ channel histidine kinase KdpD (EC 2.7.3.-)	bi	12	645	fig|562.1022.peg.645	100	Osmosensitive K+ channel histidine kinase KdpD (EC 2.7.3.-)
7	831	191	fig|562.1021.peg.831	Potassium-transporting ATPase C chain (EC 3.6.3.12) (TC 3.A.3.7.1)	bi	12	644	fig|562.1022.peg.644	100	Potassium-transporting ATPase C chain (EC 3.6.3.12) (TC 3.A.3.7.1)
7	832	683	fig|562.1021.peg.832	Potassium-transporting ATPase B chain (EC 3.6.3.12) (TC 3.A.3.7.1)	bi	12	643	fig|562.1022.peg.643	100	Potassium-transporting ATPase B chain (EC 3.6.3.12) (TC 3.A.3.7.1)
7	833	558	fig|562.1021.peg.833	Potassium-transporting ATPase A chain (EC 3.6.3.12) (TC 3.A.3.7.1)	bi	12	642	fig|562.1022.peg.642	100	Potassium-transporting ATPase A chain (EC 3.6.3.12) (TC 3.A.3.7.1)
7	834	68	fig|562.1021.peg.834	FIG00637855: hypothetical protein	bi	12	641	fig|562.1022.peg.641	100	FIG00637855: hypothetical protein
7	835	69	fig|562.1021.peg.835	Putative exported protein	bi	12	640	fig|562.1022.peg.640	100	Putative exported protein
8	836	178	fig|562.1021.peg.836	Phage tail fiber protein	uni	10	636	fig|562.1022.peg.636	48.65	Phage tail fiber protein
8	837	75	fig|562.1021.peg.837	hypothetical protein	bi	1	1	fig|562.1022.peg.1	100	hypothetical protein
9	838	110	fig|562.1021.peg.838	FIG00644292: hypothetical protein	bi	21	919	fig|562.1022.peg.919	100	FIG00644292: hypothetical protein
9	839	69	fig|562.1021.peg.839	hypothetical protein	bi	21	920	fig|562.1022.peg.920	100	hypothetical protein
10	840	71	fig|562.1021.peg.840	FIG00638989: hypothetical protein	bi	108	4476	fig|562.1022.peg.4476	100	FIG00638989: hypothetical protein
11	841	59	fig|562.1021.peg.841	Phage tail fiber protein	uni	9	633	fig|562.1022.peg.633	47.37	Phage tail fiber protein
12	842	174	fig|562.1021.peg.842	hypothetical protein	bi	23	923	fig|562.1022.peg.923	100	hypothetical protein
13	843	234	fig|562.1021.peg.843	Phage antitermination protein Q	bi	24	924	fig|562.1022.peg.924	100	Phage antitermination protein Q
14	844	114	fig|562.1021.peg.844	Phage portal protein	bi	108	4475	fig|562.1022.peg.4475	100	Phage portal protein
15	845	420	fig|562.1021.peg.845	COG1457: Purine-cytosine permease and related proteins	bi	109	4583	fig|562.1022.peg.4583	100	COG1457: Purine-cytosine permease and related proteins
15	846	428	fig|562.1021.peg.846	Cytosine deaminase (EC 3.5.4.1)	bi	109	4582	fig|562.1022.peg.4582	100	Cytosine deaminase (EC 3.5.4.1)
15	847	300	fig|562.1021.peg.847	Cyn operon transcriptional activator	uni	77	3919	fig|562.1022.peg.3919	30.8	Hydrogen peroxide-inducible genes activator
15	848	220	fig|562.1021.peg.848	Carbonic anhydrase (EC 4.2.1.1)	bi	109	4581	fig|562.1022.peg.4581	100	Carbonic anhydrase (EC 4.2.1.1)
15	849	157	fig|562.1021.peg.849	Cyanate hydratase (EC 4.2.1.104)	bi	109	4580	fig|562.1022.peg.4580	100	Cyanate hydratase (EC 4.2.1.104)
15	850	385	fig|562.1021.peg.850	Cyanate transport protein CynX	bi	109	4579	fig|562.1022.peg.4579	100	Cyanate transport protein CynX
15	851	204	fig|562.1021.peg.851	Galactoside O-acetyltransferase (EC 2.3.1.18)	bi	109	4578	fig|562.1022.peg.4578	100	Galactoside O-acetyltransferase (EC 2.3.1.18)
15	852	418	fig|562.1021.peg.852	Lactose permease	bi	109	4577	fig|562.1022.peg.4577	100	Lactose permease
15	853	1025	fig|562.1021.peg.853	Beta-galactosidase (EC 3.2.1.23)	bi	109	4576	fig|562.1022.peg.4576	100	Beta-galactosidase (EC 3.2.1.23)
15	854	364	fig|562.1021.peg.854	Transcriptional repressor of the lac operon	bi	109	4575	fig|562.1022.peg.4575	100	Transcriptional repressor of the lac operon
15	855	278	fig|562.1021.peg.855	Mhp operon transcriptional activator	bi	109	4574	fig|562.1022.peg.4574	100	Mhp operon transcriptional activator
15	856	555	fig|562.1021.peg.856	3-(3-hydroxy-phenyl)propionate hydroxylase (EC 1.14.13.-)	bi	109	4573	fig|562.1022.peg.4573	100	3-(3-hydroxy-phenyl)propionate hydroxylase (EC 1.14.13.-)
15	857	315	fig|562.1021.peg.857	2,3-dihydroxyphenylpropionate 1,2-dioxygenase (EC 1.13.11.-)	bi	109	4572	fig|562.1022.peg.4572	100	2,3-dihydroxyphenylpropionate 1,2-dioxygenase (EC 1.13.11.-)
15	858	289	fig|562.1021.peg.858	2-hydroxy-6-ketonona-2,4-dienedioic acid hydrolase (EC 3.7.1.-)	bi	109	4571	fig|562.1022.peg.4571	100	2-hydroxy-6-ketonona-2,4-dienedioic acid hydrolase (EC 3.7.1.-)
15	859	270	fig|562.1021.peg.859	2-keto-4-pentenoate hydratase (EC 4.2.1.80)	bi	109	4570	fig|562.1022.peg.4570	100	2-keto-4-pentenoate hydratase (EC 4.2.1.80)
15	860	317	fig|562.1021.peg.860	Acetaldehyde dehydrogenase, acetylating, (EC 1.2.1.10) in gene cluster for degradation of phenols, cresols, catechol	bi	109	4569	fig|562.1022.peg.4569	100	Acetaldehyde dehydrogenase, acetylating, (EC 1.2.1.10) in gene cluster for degradation of phenols, cresols, catechol
15	861	338	fig|562.1021.peg.861	4-hydroxy-2-oxovalerate aldolase (EC 4.1.3.39)	bi	109	4568	fig|562.1022.peg.4568	100	4-hydroxy-2-oxovalerate aldolase (EC 4.1.3.39)
15	862	416	fig|562.1021.peg.862	4-hydroxybenzoate transporter	bi	109	4567	fig|562.1022.peg.4567	100	4-hydroxybenzoate transporter
15	863	219	fig|562.1021.peg.863	Nucleoprotein/polynucleotide-associated enzyme	bi	109	4566	fig|562.1022.peg.4566	100	Nucleoprotein/polynucleotide-associated enzyme
15	864	278	fig|562.1021.peg.864	S-formylglutathione hydrolase (EC 3.1.2.12)	bi	109	4565	fig|562.1022.peg.4565	100	S-formylglutathione hydrolase (EC 3.1.2.12)
15	865	370	fig|562.1021.peg.865	S-(hydroxymethyl)glutathione dehydrogenase (EC 1.1.1.284)	bi	109	4564	fig|562.1022.peg.4564	100	S-(hydroxymethyl)glutathione dehydrogenase (EC 1.1.1.284)
15	866	92	fig|562.1021.peg.866	FrmR: Negative transcriptional regulator of formaldehyde detoxification operon	bi	109	4563	fig|562.1022.peg.4563	100	FrmR: Negative transcriptional regulator of formaldehyde detoxification operon
15	867	258	fig|562.1021.peg.867	Putative uncharacterized protein YaiO	bi	109	4562	fig|562.1022.peg.4562	100	Putative uncharacterized protein YaiO
15	868	147	fig|562.1021.peg.868	Glucose-1-phosphate thymidylyltransferase (EC 2.7.7.24)	bi	109	4561	fig|562.1022.peg.4561	100	Glucose-1-phosphate thymidylyltransferase (EC 2.7.7.24)
15	869	399	fig|562.1021.peg.869	Glucose-1-phosphate thymidylyltransferase (EC 2.7.7.24)	bi	109	4560	fig|562.1022.peg.4560	100	Glucose-1-phosphate thymidylyltransferase (EC 2.7.7.24)
15	870	224	fig|562.1021.peg.870	FIG00640332: hypothetical protein	bi	109	4559	fig|562.1022.peg.4559	100	FIG00640332: hypothetical protein
15	871	321	fig|562.1021.peg.871	Taurine-binding periplasmic protein TauA	bi	109	4558	fig|562.1022.peg.4558	100	Taurine-binding periplasmic protein TauA
15	872	256	fig|562.1021.peg.872	Taurine transport ATP-binding protein TauB	bi	109	4557	fig|562.1022.peg.4557	100	Taurine transport ATP-binding protein TauB
15	873	276	fig|562.1021.peg.873	Taurine transport system permease protein TauC	bi	109	4556	fig|562.1022.peg.4556	100	Taurine transport system permease protein TauC
15	874	284	fig|562.1021.peg.874	Alpha-ketoglutarate-dependent taurine dioxygenase (EC 1.14.11.17)	bi	109	4555	fig|562.1022.peg.4555	100	Alpha-ketoglutarate-dependent taurine dioxygenase (EC 1.14.11.17)
15	875	325	fig|562.1021.peg.875	Porphobilinogen synthase (EC 4.2.1.24)	bi	109	4554	fig|562.1022.peg.4554	100	Porphobilinogen synthase (EC 4.2.1.24)
15	876	52	fig|562.1021.peg.876	FIG00640177: hypothetical protein	bi	109	4553	fig|562.1022.peg.4553	100	FIG00640177: hypothetical protein
15	877	993	fig|562.1021.peg.877	Putative flagellin structural protein	bi	109	4552	fig|562.1022.peg.4552	100	Putative flagellin structural protein
15	878	208	fig|562.1021.peg.878	FIG00637869: hypothetical protein	bi	109	4551	fig|562.1022.peg.4551	100	FIG00637869: hypothetical protein
15	879	386	fig|562.1021.peg.879	Penicillin-binding protein AmpH	bi	109	4550	fig|562.1022.peg.4550	100	Penicillin-binding protein AmpH
15	880	65	fig|562.1021.peg.880	FIG00638822: hypothetical protein	bi	109	4549	fig|562.1022.peg.4549	100	FIG00638822: hypothetical protein
15	881	407	fig|562.1021.peg.881	SbmA protein	bi	109	4548	fig|562.1022.peg.4548	100	SbmA protein
15	882	365	fig|562.1021.peg.882	putative lipoprotein	bi	109	4547	fig|562.1022.peg.4547	100	putative lipoprotein
15	883	103	fig|562.1021.peg.883	Putative inner membrane protein	bi	109	4546	fig|562.1022.peg.4546	100	Putative inner membrane protein
15	884	71	fig|562.1021.peg.884	membrane protein yaiZ	bi	109	4545	fig|562.1022.peg.4545	100	membrane protein yaiZ
15	885	365	fig|562.1021.peg.885	D-alanine--D-alanine ligase A (EC 6.3.2.4)	bi	109	4544	fig|562.1022.peg.4544	100	D-alanine--D-alanine ligase A (EC 6.3.2.4)
15	886	67	fig|562.1021.peg.886	FIG00639240: hypothetical protein	bi	109	4543	fig|562.1022.peg.4543	100	FIG00639240: hypothetical protein
15	887	87	fig|562.1021.peg.887	Cytoplasmic protein YaiB	bi	109	4541	fig|562.1022.peg.4541	100	Cytoplasmic protein YaiB
15	888	472	fig|562.1021.peg.888	Alkaline phosphatase (EC 3.1.3.1)	bi	109	4540	fig|562.1022.peg.4540	100	Alkaline phosphatase (EC 3.1.3.1)
15	889	107	fig|562.1021.peg.889	Phosphate starvation-inducible protein PsiF	bi	109	4539	fig|562.1022.peg.4539	100	Phosphate starvation-inducible protein PsiF
15	890	372	fig|562.1021.peg.890	Protein YaiC	bi	109	4538	fig|562.1022.peg.4538	100	Protein YaiC
15	891	270	fig|562.1021.peg.891	Pyrroline-5-carboxylate reductase (EC 1.5.1.2)	bi	109	4537	fig|562.1022.peg.4537	100	Pyrroline-5-carboxylate reductase (EC 1.5.1.2)
15	892	153	fig|562.1021.peg.892	Protein YaiI	bi	109	4536	fig|562.1022.peg.4536	100	Protein YaiI
15	893	156	fig|562.1021.peg.893	Shikimate kinase III (EC 2.7.1.71)	bi	109	4535	fig|562.1022.peg.4535	100	Shikimate kinase III (EC 2.7.1.71)
15	894	64	fig|562.1021.peg.894	Protein YaiA	bi	109	4534	fig|562.1022.peg.4534	100	Protein YaiA
15	895	226	fig|562.1021.peg.895	AroM protein	bi	109	4533	fig|562.1022.peg.4533	100	AroM protein
15	896	95	fig|562.1021.peg.896	Cytoplasmic protein YaiE	bi	109	4532	fig|562.1022.peg.4532	100	Cytoplasmic protein YaiE
15	897	58	fig|562.1021.peg.897	Protein YkiA	bi	109	4531	fig|562.1022.peg.4531	100	Protein YkiA
15	898	304	fig|562.1021.peg.898	DNA recombination-dependent growth factor C	bi	109	4530	fig|562.1022.peg.4530	100	DNA recombination-dependent growth factor C
15	899	303	fig|562.1021.peg.899	Glucokinase, ROK family (EC 2.7.1.2)	bi	109	4529	fig|562.1022.peg.4529	100	Glucokinase, ROK family (EC 2.7.1.2)
15	900	423	fig|562.1021.peg.900	Protein AraJ precursor	bi	109	4528	fig|562.1022.peg.4528	100	Protein AraJ precursor
15	901	1048	fig|562.1021.peg.901	Exonuclease SbcC	bi	109	4527	fig|562.1022.peg.4527	100	Exonuclease SbcC
15	902	401	fig|562.1021.peg.902	Exonuclease SbcD	bi	109	4526	fig|562.1022.peg.4526	100	Exonuclease SbcD
15	903	44	fig|562.1021.peg.903	FIG00637881: hypothetical protein	bi	109	4525	fig|562.1022.peg.4525	100	FIG00637881: hypothetical protein
15	904	230	fig|562.1021.peg.904	Phosphate regulon transcriptional regulatory protein PhoB (SphR)	bi	109	4524	fig|562.1022.peg.4524	100	Phosphate regulon transcriptional regulatory protein PhoB (SphR)
15	905	432	fig|562.1021.peg.905	Phosphate regulon sensor protein PhoR (SphS) (EC 2.7.13.3)	bi	109	4523	fig|562.1022.peg.4523	100	Phosphate regulon sensor protein PhoR (SphS) (EC 2.7.13.3)
15	906	440	fig|562.1021.peg.906	Branched-chain amino acid transport system carrier protein	bi	109	4522	fig|562.1022.peg.4522	100	Branched-chain amino acid transport system carrier protein
15	907	440	fig|562.1021.peg.907	Proline-specific permease proY	bi	109	4521	fig|562.1022.peg.4521	100	Proline-specific permease proY
15	908	606	fig|562.1021.peg.908	Maltodextrin glucosidase (EC 3.2.1.20)	bi	109	4520	fig|562.1022.peg.4520	100	Maltodextrin glucosidase (EC 3.2.1.20)
15	909	194	fig|562.1021.peg.909	Acyl carrier protein phosphodiesterase (EC 3.1.4.14)	bi	109	4519	fig|562.1022.peg.4519	100	Acyl carrier protein phosphodiesterase (EC 3.1.4.14)
15	910	357	fig|562.1021.peg.910	S-adenosylmethionine:tRNA ribosyltransferase-isomerase (EC 5.-.-.-)	bi	109	4518	fig|562.1022.peg.4518	100	S-adenosylmethionine:tRNA ribosyltransferase-isomerase (EC 5.-.-.-)
15	911	376	fig|562.1021.peg.911	tRNA-guanine transglycosylase (EC 2.4.2.29)	bi	109	4517	fig|562.1022.peg.4517	100	tRNA-guanine transglycosylase (EC 2.4.2.29)
15	912	111	fig|562.1021.peg.912	Preprotein translocase subunit YajC (TC 3.A.5.1.1)	bi	109	4516	fig|562.1022.peg.4516	100	Preprotein translocase subunit YajC (TC 3.A.5.1.1)
15	913	605	fig|562.1021.peg.913	Protein-export membrane protein SecD (TC 3.A.5.1.1)	bi	109	4515	fig|562.1022.peg.4515	100	Protein-export membrane protein SecD (TC 3.A.5.1.1)
15	914	324	fig|562.1021.peg.914	Protein-export membrane protein SecF (TC 3.A.5.1.1)	bi	109	4514	fig|562.1022.peg.4514	100	Protein-export membrane protein SecF (TC 3.A.5.1.1)
15	915	116	fig|562.1021.peg.915	hypothetical protein	bi	109	4513	fig|562.1022.peg.4513	100	hypothetical protein
15	916	295	fig|562.1021.peg.916	Nucleoside-specific channel-forming protein Tsx precursor	bi	109	4512	fig|562.1022.peg.4512	100	Nucleoside-specific channel-forming protein Tsx precursor
15	917	180	fig|562.1021.peg.917	Hypothetical lipoprotein yajI	bi	109	4511	fig|562.1022.peg.4511	100	Hypothetical lipoprotein yajI
15	918	150	fig|562.1021.peg.918	Ribonucleotide reductase transcriptional regulator NrdR	bi	109	4510	fig|562.1022.peg.4510	100	Ribonucleotide reductase transcriptional regulator NrdR
15	919	368	fig|562.1021.peg.919	Diaminohydroxyphosphoribosylaminopyrimidine deaminase (EC 3.5.4.26) / 5-amino-6-(5-phosphoribosylamino)uracil reductase (EC 1.1.1.193)	bi	109	4509	fig|562.1022.peg.4509	100	Diaminohydroxyphosphoribosylaminopyrimidine deaminase (EC 3.5.4.26) / 5-amino-6-(5-phosphoribosylamino)uracil reductase (EC 1.1.1.193)
15	920	157	fig|562.1021.peg.920	6,7-dimethyl-8-ribityllumazine synthase (EC 2.5.1.78)	bi	109	4508	fig|562.1022.peg.4508	100	6,7-dimethyl-8-ribityllumazine synthase (EC 2.5.1.78)
15	921	140	fig|562.1021.peg.921	Transcription termination protein NusB	bi	109	4507	fig|562.1022.peg.4507	100	Transcription termination protein NusB
15	922	326	fig|562.1021.peg.922	Thiamine-monophosphate kinase (EC 2.7.4.16)	bi	109	4506	fig|562.1022.peg.4506	100	Thiamine-monophosphate kinase (EC 2.7.4.16)
15	923	170	fig|562.1021.peg.923	Phosphatidylglycerophosphatase A (EC 3.1.3.27)	bi	109	4505	fig|562.1022.peg.4505	100	Phosphatidylglycerophosphatase A (EC 3.1.3.27)
15	924	325	fig|562.1021.peg.924	Putative oxidoreductase	bi	109	4504	fig|562.1022.peg.4504	100	Putative oxidoreductase
15	925	621	fig|562.1021.peg.925	1-deoxy-D-xylulose 5-phosphate synthase (EC 2.2.1.7)	bi	109	4503	fig|562.1022.peg.4503	100	1-deoxy-D-xylulose 5-phosphate synthase (EC 2.2.1.7)
15	926	300	fig|562.1021.peg.926	Dimethylallyltransferase (EC 2.5.1.1) @ (2E,6E)-farnesyl diphosphate synthase (EC 2.5.1.10)	bi	109	4502	fig|562.1022.peg.4502	100	Dimethylallyltransferase (EC 2.5.1.1) @ (2E,6E)-farnesyl diphosphate synthase (EC 2.5.1.10)
15	927	81	fig|562.1021.peg.927	Exodeoxyribonuclease VII small subunit (EC 3.1.11.6)	bi	109	4501	fig|562.1022.peg.4501	100	Exodeoxyribonuclease VII small subunit (EC 3.1.11.6)
15	928	38	fig|562.1021.peg.928	hypothetical protein	bi	109	4500	fig|562.1022.peg.4500	100	hypothetical protein
15	929	483	fig|562.1021.peg.929	tRNA S(4)U 4-thiouridine synthase (former ThiI) / Rhodanese-like domain required for thiamine synthesis	bi	109	4499	fig|562.1022.peg.4499	100	tRNA S(4)U 4-thiouridine synthase (former ThiI) / Rhodanese-like domain required for thiamine synthesis
15	930	197	fig|562.1021.peg.930	DJ-1/YajL/PfpI superfamily, includes chaperone protein YajL (former ThiJ), parkinsonism-associated protein DJ-1, peptidases PfpI, Hsp31	bi	109	4498	fig|562.1022.peg.4498	100	DJ-1/YajL/PfpI superfamily, includes chaperone protein YajL (former ThiJ), parkinsonism-associated protein DJ-1, peptidases PfpI, Hsp31
15	931	304	fig|562.1021.peg.931	2-dehydropantoate 2-reductase (EC 1.1.1.169)	bi	109	4497	fig|562.1022.peg.4497	99.42	2-dehydropantoate 2-reductase (EC 1.1.1.169)
15	932	164	fig|562.1021.peg.932	FIG001943: hypothetical protein YajQ	bi	109	4496	fig|562.1022.peg.4496	100	FIG001943: hypothetical protein YajQ
15	933	455	fig|562.1021.peg.933	Putative transport protein	bi	109	4495	fig|562.1022.peg.4495	100	Putative transport protein
15	934	302	fig|562.1021.peg.934	hypothetical protein	bi	109	4493	fig|562.1022.peg.4493	100	hypothetical protein
15	935	181	fig|562.1021.peg.935	orf, conserved hypothetical protein	bi	109	4492	fig|562.1022.peg.4492	100	orf, conserved hypothetical protein
15	936	104	fig|562.1021.peg.936	orf, conserved hypothetical protein	bi	109	4491	fig|562.1022.peg.4491	100	orf, conserved hypothetical protein
15	937	296	fig|562.1021.peg.937	Heme O synthase, protoheme IX farnesyltransferase (EC 2.5.1.-) COX10-CtaB	bi	109	4490	fig|562.1022.peg.4490	100	Heme O synthase, protoheme IX farnesyltransferase (EC 2.5.1.-) COX10-CtaB
15	938	92	fig|562.1021.peg.938	Cytochrome O ubiquinol oxidase subunit IV (EC 1.10.3.-)	bi	109	4489	fig|562.1022.peg.4489	100	Cytochrome O ubiquinol oxidase subunit IV (EC 1.10.3.-)
15	939	205	fig|562.1021.peg.939	Cytochrome O ubiquinol oxidase subunit III (EC 1.10.3.-)	bi	109	4488	fig|562.1022.peg.4488	100	Cytochrome O ubiquinol oxidase subunit III (EC 1.10.3.-)
15	940	664	fig|562.1021.peg.940	Cytochrome O ubiquinol oxidase subunit I (EC 1.10.3.-)	bi	109	4487	fig|562.1022.peg.4487	100	Cytochrome O ubiquinol oxidase subunit I (EC 1.10.3.-)
15	941	296	fig|562.1021.peg.941	Cytochrome O ubiquinol oxidase subunit II (EC 1.10.3.-)	bi	109	4486	fig|562.1022.peg.4486	100	Cytochrome O ubiquinol oxidase subunit II (EC 1.10.3.-)
15	942	492	fig|562.1021.peg.942	AmpG permease	bi	109	4485	fig|562.1022.peg.4485	100	AmpG permease
15	943	193	fig|562.1021.peg.943	Hypothetical lipoprotein YajG precursor	bi	109	4484	fig|562.1022.peg.4484	100	Hypothetical lipoprotein YajG precursor
15	944	106	fig|562.1021.peg.944	Cell division protein BolA	bi	109	4483	fig|562.1022.peg.4483	100	Cell division protein BolA
15	945	63	fig|562.1021.peg.945	FIG00637934: hypothetical protein	bi	109	4482	fig|562.1022.peg.4482	100	FIG00637934: hypothetical protein
15	946	433	fig|562.1021.peg.946	Cell division trigger factor (EC 5.2.1.8)	bi	109	4481	fig|562.1022.peg.4481	100	Cell division trigger factor (EC 5.2.1.8)
15	947	208	fig|562.1021.peg.947	ATP-dependent Clp protease proteolytic subunit (EC 3.4.21.92)	bi	109	4480	fig|562.1022.peg.4480	100	ATP-dependent Clp protease proteolytic subunit (EC 3.4.21.92)
15	948	425	fig|562.1021.peg.948	ATP-dependent Clp protease ATP-binding subunit ClpX	bi	109	4479	fig|562.1022.peg.4479	100	ATP-dependent Clp protease ATP-binding subunit ClpX
15	949	785	fig|562.1021.peg.949	ATP-dependent protease La (EC 3.4.21.53) Type I	bi	109	4478	fig|562.1022.peg.4478	100	ATP-dependent protease La (EC 3.4.21.53) Type I
15	950	91	fig|562.1021.peg.950	DNA-binding protein HU-beta	uni	54	2808	fig|562.1022.peg.2808	36.9	Integration host factor alpha subunit
15	951	624	fig|562.1021.peg.951	Peptidyl-prolyl cis-trans isomerase PpiD (EC 5.2.1.8)	bi	109	4639	fig|562.1022.peg.4639	100	Peptidyl-prolyl cis-trans isomerase PpiD (EC 5.2.1.8)
15	952	124	fig|562.1021.peg.952	Putative exported protein	bi	109	4638	fig|562.1022.peg.4638	100	Putative exported protein
15	953	133	fig|562.1021.peg.953	4-hydroxybenzoyl-CoA thioesterase family active site	bi	109	4637	fig|562.1022.peg.4637	100	4-hydroxybenzoyl-CoA thioesterase family active site
15	954	232	fig|562.1021.peg.954	Queuosine Biosynthesis QueC ATPase	bi	109	4636	fig|562.1022.peg.4636	100	Queuosine Biosynthesis QueC ATPase
15	955	567	fig|562.1021.peg.955	Oligopeptide ABC transporter, periplasmic oligopeptide-binding protein OppA (TC 3.A.1.5.1)	bi	109	4635	fig|562.1022.peg.4635	100	Oligopeptide ABC transporter, periplasmic oligopeptide-binding protein OppA (TC 3.A.1.5.1)
15	956	273	fig|562.1021.peg.956	Cof protein, HD superfamily hydrolase	bi	109	4634	fig|562.1022.peg.4634	100	Cof protein, HD superfamily hydrolase
15	957	153	fig|562.1021.peg.957	Putative HTH-type transcriptional regulator ybaO	bi	109	4633	fig|562.1022.peg.4633	100	Putative HTH-type transcriptional regulator ybaO
15	958	591	fig|562.1021.peg.958	ATP-binding component of a transport system	bi	109	4632	fig|562.1022.peg.4632	100	ATP-binding component of a transport system
15	959	594	fig|562.1021.peg.959	Multidrug resistance-like ATP-binding protein mdlB	bi	109	4631	fig|562.1022.peg.4631	100	Multidrug resistance-like ATP-binding protein mdlB
15	960	47	fig|562.1021.peg.960	FIG00639389: hypothetical protein	bi	109	4630	fig|562.1022.peg.4630	100	FIG00639389: hypothetical protein
15	961	113	fig|562.1021.peg.961	Nitrogen regulatory protein P-II, glnK	bi	109	4629	fig|562.1022.peg.4629	100	Nitrogen regulatory protein P-II, glnK
15	962	429	fig|562.1021.peg.962	Ammonium transporter	bi	109	4628	fig|562.1022.peg.4628	100	Ammonium transporter
15	963	287	fig|562.1021.peg.963	Acyl-CoA thioesterase II (EC 3.1.2.-)	bi	109	4627	fig|562.1022.peg.4627	100	Acyl-CoA thioesterase II (EC 3.1.2.-)
15	964	41	fig|562.1021.peg.964	FIG00638988: hypothetical protein	bi	109	4626	fig|562.1022.peg.4626	100	FIG00638988: hypothetical protein
15	965	186	fig|562.1021.peg.965	Glycoprotein-polysaccharide metabolism	bi	109	4625	fig|562.1022.peg.4625	100	Glycoprotein-polysaccharide metabolism
15	966	104	fig|562.1021.peg.966	methylated-DNA--protein-cysteine methyltransferase-related protein	bi	109	4624	fig|562.1022.peg.4624	100	methylated-DNA--protein-cysteine methyltransferase-related protein
15	967	118	fig|562.1021.peg.967	RNA signal recognition particle 4.5S RNA	bi	109	4623	fig|562.1022.peg.4623	100	RNA signal recognition particle 4.5S RNA
15	968	517	fig|562.1021.peg.968	Uncharacterized protein ylaB	bi	109	4622	fig|562.1022.peg.4622	100	Uncharacterized protein ylaB
15	969	157	fig|562.1021.peg.969	Putative inner membrane protein	bi	109	4621	fig|562.1022.peg.4621	100	Putative inner membrane protein
15	970	184	fig|562.1021.peg.970	Maltose O-acetyltransferase (EC 2.3.1.79)	bi	109	4620	fig|562.1022.peg.4620	100	Maltose O-acetyltransferase (EC 2.3.1.79)
15	971	73	fig|562.1021.peg.971	Haemolysin expression modulating protein	bi	109	4619	fig|562.1022.peg.4619	100	Haemolysin expression modulating protein
15	972	125	fig|562.1021.peg.972	FIG00948312: hypothetical protein	bi	109	4618	fig|562.1022.peg.4618	100	FIG00948312: hypothetical protein
15	973	982	fig|562.1021.peg.973	RND efflux system, inner membrane transporter CmeB	bi	109	4617	fig|562.1022.peg.4617	99.85	RND efflux system, inner membrane transporter CmeB
15	974	362	fig|562.1021.peg.974	Acriflavine resistance protein A (AcrA)	bi	109	4616	fig|562.1022.peg.4616	100	Acriflavine resistance protein A (AcrA)
15	975	216	fig|562.1021.peg.975	Transcription repressor of multidrug efflux pump acrAB operon, TetR (AcrR) family	bi	109	4615	fig|562.1022.peg.4615	100	Transcription repressor of multidrug efflux pump acrAB operon, TetR (AcrR) family
15	976	1121	fig|562.1021.peg.976	Potassium efflux system KefA protein / Small-conductance mechanosensitive channel	bi	109	4614	fig|562.1022.peg.4614	100	Potassium efflux system KefA protein / Small-conductance mechanosensitive channel
16	977	65	fig|562.1021.peg.977	hypothetical protein	-				0
17	978	47	fig|562.1021.peg.978	regulatory protein	-				0
18	979	173	fig|562.1021.peg.979	Phage tail length tape-measure protein 1	bi	22	922	fig|562.1022.peg.922	99.42	Phage tail length tape-measure protein 1
19	980	60	fig|562.1021.peg.980	unknown	-				0
20	981	177	fig|562.1021.peg.981	Phage antitermination protein Q	bi	29	1055	fig|562.1022.peg.1055	100	Phage antitermination protein Q
21	982	51	fig|562.1021.peg.982	hypothetical protein	-				0
22	983	129	fig|562.1021.peg.983	Protein YjgF, putative endoribonuclease L-PSP	bi	20	862	fig|562.1022.peg.862	100	Protein YjgF, putative endoribonuclease L-PSP
22	984	154	fig|562.1021.peg.984	Aspartate carbamoyltransferase regulatory chain (PyrI)	bi	20	861	fig|562.1022.peg.861	100	Aspartate carbamoyltransferase regulatory chain (PyrI)
22	985	312	fig|562.1021.peg.985	Aspartate carbamoyltransferase (EC 2.1.3.2)	bi	20	860	fig|562.1022.peg.860	100	Aspartate carbamoyltransferase (EC 2.1.3.2)
22	986	132	fig|562.1021.peg.986	UPF0076 protein YjgH	bi	20	858	fig|562.1022.peg.858	100	UPF0076 protein YjgH
22	987	53	fig|562.1021.peg.987	FIG00642410: hypothetical protein	bi	20	857	fig|562.1022.peg.857	100	FIG00642410: hypothetical protein
22	988	238	fig|562.1021.peg.988	Uncharacterized oxidoreductase YjgI (EC 1.-.-.-)	bi	20	856	fig|562.1022.peg.856	100	Uncharacterized oxidoreductase YjgI (EC 1.-.-.-)
22	989	198	fig|562.1021.peg.989	Putative HTH-type transcriptional regulator YjgJ, TetR family	bi	20	855	fig|562.1022.peg.855	100	Putative HTH-type transcriptional regulator YjgJ, TetR family
22	990	151	fig|562.1021.peg.990	Protein YjgK, linked to biofilm formation	bi	20	854	fig|562.1022.peg.854	100	Protein YjgK, linked to biofilm formation
22	991	520	fig|562.1021.peg.991	Protein YjgL, putative CCAAT-box DNA binding protein subunit B	bi	20	853	fig|562.1022.peg.853	100	Protein YjgL, putative CCAAT-box DNA binding protein subunit B
22	992	335	fig|562.1021.peg.992	Ornithine carbamoyltransferase (EC 2.1.3.3)	bi	20	852	fig|562.1022.peg.852	100	Ornithine carbamoyltransferase (EC 2.1.3.3)
22	993	139	fig|562.1021.peg.993	Ribonuclease E inhibitor RraB	bi	20	851	fig|562.1022.peg.851	100	Ribonuclease E inhibitor RraB
22	994	168	fig|562.1021.peg.994	Uncharacterized acetyltransferase YjgM (EC 2.3.1.-)	bi	20	850	fig|562.1022.peg.850	100	Uncharacterized acetyltransferase YjgM (EC 2.3.1.-)
22	995	408	fig|562.1021.peg.995	Inner membrane protein YjgN	bi	20	849	fig|562.1022.peg.849	100	Inner membrane protein YjgN
22	996	952	fig|562.1021.peg.996	Valyl-tRNA synthetase (EC 6.1.1.9)	bi	20	848	fig|562.1022.peg.848	100	Valyl-tRNA synthetase (EC 6.1.1.9)
22	997	161	fig|562.1021.peg.997	DNA polymerase III chi subunit (EC 2.7.7.7)	bi	20	847	fig|562.1022.peg.847	100	DNA polymerase III chi subunit (EC 2.7.7.7)
22	998	504	fig|562.1021.peg.998	Cytosol aminopeptidase PepA (EC 3.4.11.1)	bi	20	846	fig|562.1022.peg.846	100	Cytosol aminopeptidase PepA (EC 3.4.11.1)
22	999	43	fig|562.1021.peg.999	hypothetical protein	bi	20	845	fig|562.1022.peg.845	100	hypothetical protein
22	1000	336	fig|562.1021.peg.1000	FIG000988: Predicted permease	bi	20	844	fig|562.1022.peg.844	100	FIG000988: Predicted permease
22	1001	361	fig|562.1021.peg.1001	FIG000906: Predicted Permease	bi	20	843	fig|562.1022.peg.843	100	FIG000906: Predicted Permease
22	1002	501	fig|562.1021.peg.1002	hypothetical protein	bi	20	842	fig|562.1022.peg.842	100	hypothetical protein
22	1003	333	fig|562.1021.peg.1003	Positive regulator of L-idonate catabolism	bi	20	841	fig|562.1022.peg.841	100	Positive regulator of L-idonate catabolism
22	1004	440	fig|562.1021.peg.1004	L-idonate, D-gluconate, 5-keto-D-gluconate transporter	bi	20	840	fig|562.1022.peg.840	100	L-idonate, D-gluconate, 5-keto-D-gluconate transporter
22	1005	255	fig|562.1021.peg.1005	5-keto-D-gluconate 5-reductase (EC 1.1.1.69)	bi	20	839	fig|562.1022.peg.839	100	5-keto-D-gluconate 5-reductase (EC 1.1.1.69)
22	1006	344	fig|562.1021.peg.1006	L-idonate 5-dehydrogenase (EC 1.1.1.264)	bi	20	838	fig|562.1022.peg.838	100	L-idonate 5-dehydrogenase (EC 1.1.1.264)
22	1007	188	fig|562.1021.peg.1007	Gluconokinase (EC 2.7.1.12)	bi	20	837	fig|562.1022.peg.837	100	Gluconokinase (EC 2.7.1.12)
22	1008	340	fig|562.1021.peg.1008	Alcohol dehydrogenase (EC 1.1.1.1)	bi	20	836	fig|562.1022.peg.836	100	Alcohol dehydrogenase (EC 1.1.1.1)
22	1009	423	fig|562.1021.peg.1009	integrase	bi	20	835	fig|562.1022.peg.835	100	integrase
22	1010	265	fig|562.1021.peg.1010	hypothetical protein	bi	20	834	fig|562.1022.peg.834	100	hypothetical protein
22	1011	356	fig|562.1021.peg.1011	hypothetical protein	bi	20	833	fig|562.1022.peg.833	100	hypothetical protein
22	1012	39	fig|562.1021.peg.1012	hypothetical protein	bi	20	832	fig|562.1022.peg.832	100	hypothetical protein
22	1013	191	fig|562.1021.peg.1013	FIG054316: Phage polarity suppression protein	bi	20	831	fig|562.1022.peg.831	100	FIG054316: Phage polarity suppression protein
22	1014	167	fig|562.1021.peg.1014	FIG107037: Phage late gene regulator	bi	20	830	fig|562.1022.peg.830	100	FIG107037: Phage late gene regulator
22	1015	245	fig|562.1021.peg.1015	FIG070121: Phage capsid and scaffold protein	bi	20	829	fig|562.1022.peg.829	100	FIG070121: Phage capsid and scaffold protein
22	1016	89	fig|562.1021.peg.1016	transcriptional regulator	bi	20	828	fig|562.1022.peg.828	100	transcriptional regulator
22	1017	200	fig|562.1021.peg.1017	FIG118045: Phage immunity repressor protein	bi	20	826	fig|562.1022.peg.826	100	FIG118045: Phage immunity repressor protein
22	1018	96	fig|562.1021.peg.1018	Phage protein	bi	20	825	fig|562.1022.peg.825	100	Phage protein
22	1019	152	fig|562.1021.peg.1019	FIG032397: Phage protein	bi	20	824	fig|562.1022.peg.824	100	FIG032397: Phage protein
22	1020	107	fig|562.1021.peg.1020	FIG018226: DNA replication protein, phage-associated	bi	20	823	fig|562.1022.peg.823	100	FIG018226: DNA replication protein, phage-associated
22	1021	778	fig|562.1021.peg.1021	Zinc binding domain / DNA primase (EC 2.7.7.-), Phage P4-associated / Replicative helicase RepA, Phage P4-associated	bi	20	822	fig|562.1022.peg.822	100	Zinc binding domain / DNA primase (EC 2.7.7.-), Phage P4-associated / Replicative helicase RepA, Phage P4-associated
22	1022	99	fig|562.1021.peg.1022	Hypothetical protein	bi	20	821	fig|562.1022.peg.821	100	Hypothetical protein
22	1023	422	fig|562.1021.peg.1023	putative P4-type integrase	bi	20	820	fig|562.1022.peg.820	100	putative P4-type integrase
22	1024	490	fig|562.1021.peg.1024	serine/threonine protein kinase with TPR repeats	bi	20	819	fig|562.1022.peg.819	100	serine/threonine protein kinase with TPR repeats
22	1025	138	fig|562.1021.peg.1025	hypothetical protein	bi	20	818	fig|562.1022.peg.818	100	hypothetical protein
22	1026	562	fig|562.1021.peg.1026	Bipolar DNA helicase	bi	20	817	fig|562.1022.peg.817	100	Bipolar DNA helicase
22	1027	386	fig|562.1021.peg.1027	hypothetical protein	bi	20	816	fig|562.1022.peg.816	100	hypothetical protein
22	1028	283	fig|562.1021.peg.1028	hypothetical protein	bi	20	815	fig|562.1022.peg.815	100	hypothetical protein
22	1029	1429	fig|562.1021.peg.1029	FIG00967058: hypothetical protein	bi	20	814	fig|562.1022.peg.814	100	FIG00967058: hypothetical protein
22	1030	429	fig|562.1021.peg.1030	hypothetical protein	bi	20	813	fig|562.1022.peg.813	100	hypothetical protein
22	1031	509	fig|562.1021.peg.1031	restriction modification system DNA specificity domain	bi	20	812	fig|562.1022.peg.812	100	restriction modification system DNA specificity domain
22	1032	716	fig|562.1021.peg.1032	N-6 DNA methylase	bi	20	811	fig|562.1022.peg.811	100	N-6 DNA methylase
22	1033	43	fig|562.1021.peg.1033	hypothetical protein	bi	20	810	fig|562.1022.peg.810	100	hypothetical protein
22	1034	448	fig|562.1021.peg.1034	FIG00641630: hypothetical protein	bi	20	809	fig|562.1022.peg.809	100	FIG00641630: hypothetical protein
22	1035	692	fig|562.1021.peg.1035	FIG00638448: hypothetical protein	bi	20	808	fig|562.1022.peg.808	100	FIG00638448: hypothetical protein
22	1036	302	fig|562.1021.peg.1036	FIG00639818: hypothetical protein	bi	20	807	fig|562.1022.peg.807	100	FIG00639818: hypothetical protein
22	1037	327	fig|562.1021.peg.1037	hypothetical protein	bi	20	806	fig|562.1022.peg.806	100	hypothetical protein
22	1038	369	fig|562.1021.peg.1038	Sialic acid-induced transmembrane protein YjhT(NanM), possible mutarotase	bi	20	805	fig|562.1022.peg.805	100	Sialic acid-induced transmembrane protein YjhT(NanM), possible mutarotase
22	1039	183	fig|562.1021.peg.1039	N-acetylneuraminic acid outer membrane channel protein NanC	bi	20	804	fig|562.1022.peg.804	100	N-acetylneuraminic acid outer membrane channel protein NanC
22	1040	46	fig|562.1021.peg.1040	FIG00638773: hypothetical protein	bi	20	803	fig|562.1022.peg.803	100	FIG00638773: hypothetical protein
22	1041	201	fig|562.1021.peg.1041	type 1 fimbriae regulatory protein FimB	bi	20	802	fig|562.1022.peg.802	100	type 1 fimbriae regulatory protein FimB
22	1042	199	fig|562.1021.peg.1042	type 1 fimbriae regulatory protein FimE	bi	20	801	fig|562.1022.peg.801	100	type 1 fimbriae regulatory protein FimE
22	1043	183	fig|562.1021.peg.1043	type 1 fimbriae major subunit FimA	bi	20	800	fig|562.1022.peg.800	100	type 1 fimbriae major subunit FimA
22	1044	57	fig|562.1021.peg.1044	FIG00640043: hypothetical protein	bi	20	799	fig|562.1022.peg.799	100	FIG00640043: hypothetical protein
22	1045	129	fig|562.1021.peg.1045	type 1 fimbriae protein FimI, unknown function	bi	20	798	fig|562.1022.peg.798	100	type 1 fimbriae protein FimI, unknown function
22	1046	40	fig|562.1021.peg.1046	hypothetical protein	bi	20	797	fig|562.1022.peg.797	100	hypothetical protein
22	1047	242	fig|562.1021.peg.1047	chaperone FimC	bi	20	796	fig|562.1022.peg.796	100	chaperone FimC
22	1048	864	fig|562.1021.peg.1048	type 1 fimbriae anchoring protein FimD	bi	20	795	fig|562.1022.peg.795	100	type 1 fimbriae anchoring protein FimD
22	1049	177	fig|562.1021.peg.1049	type 1 fimbrae adaptor subunit FimF	bi	20	794	fig|562.1022.peg.794	100	type 1 fimbrae adaptor subunit FimF
22	1050	168	fig|562.1021.peg.1050	type 1 fimbrae adaptor subunit FimG	bi	20	793	fig|562.1022.peg.793	100	type 1 fimbrae adaptor subunit FimG
22	1051	301	fig|562.1021.peg.1051	mannose-specific adhesin FimH	bi	20	792	fig|562.1022.peg.792	100	mannose-specific adhesin FimH
22	1052	448	fig|562.1021.peg.1052	Fructuronate transporter GntP	bi	20	918	fig|562.1022.peg.918	100	Fructuronate transporter GntP
22	1053	395	fig|562.1021.peg.1053	Mannonate dehydratase (EC 4.2.1.8)	bi	20	917	fig|562.1022.peg.917	100	Mannonate dehydratase (EC 4.2.1.8)
22	1054	487	fig|562.1021.peg.1054	D-mannonate oxidoreductase (EC 1.1.1.57)	bi	20	916	fig|562.1022.peg.916	100	D-mannonate oxidoreductase (EC 1.1.1.57)
22	1055	258	fig|562.1021.peg.1055	Uxu operon transcriptional regulator	bi	20	915	fig|562.1022.peg.915	100	Uxu operon transcriptional regulator
22	1056	277	fig|562.1021.peg.1056	Uncharacterized protein YjiC	bi	20	914	fig|562.1022.peg.914	100	Uncharacterized protein YjiC
22	1057	48	fig|562.1021.peg.1057	orf; Unknown function	bi	20	913	fig|562.1022.peg.913	100	orf; Unknown function
22	1058	45	fig|562.1021.peg.1058	FIG00638422: hypothetical protein	bi	20	912	fig|562.1022.peg.912	100	FIG00638422: hypothetical protein
22	1059	131	fig|562.1021.peg.1059	YjiD protein	bi	20	911	fig|562.1022.peg.911	100	YjiD protein
22	1060	304	fig|562.1021.peg.1060	Putative transcriptional regulator LYSR-type	bi	20	910	fig|562.1022.peg.910	100	Putative transcriptional regulator LYSR-type
22	1061	391	fig|562.1021.peg.1061	Isoaspartyl dipeptidase (EC 3.4.19.5) @ Asp-X dipeptidase	bi	20	909	fig|562.1022.peg.909	100	Isoaspartyl dipeptidase (EC 3.4.19.5) @ Asp-X dipeptidase
22	1062	154	fig|562.1021.peg.1062	Putative membrane protein	bi	20	908	fig|562.1022.peg.908	100	Putative membrane protein
22	1063	228	fig|562.1021.peg.1063	FIG00637915: hypothetical protein	bi	20	907	fig|562.1022.peg.907	100	FIG00637915: hypothetical protein
22	1064	64	fig|562.1021.peg.1064	FIG00639355: hypothetical protein	bi	20	906	fig|562.1022.peg.906	100	FIG00639355: hypothetical protein
22	1065	185	fig|562.1021.peg.1065	RNA:NAD 2'-phosphotransferase	bi	20	905	fig|562.1022.peg.905	100	RNA:NAD 2'-phosphotransferase
22	1066	393	fig|562.1021.peg.1066	Putative transport protein	bi	20	904	fig|562.1022.peg.904	100	Putative transport protein
22	1067	287	fig|562.1021.peg.1067	FIG00637952: hypothetical protein	bi	20	903	fig|562.1022.peg.903	100	FIG00637952: hypothetical protein
22	1068	86	fig|562.1021.peg.1068	FIG00638136: hypothetical protein	bi	20	902	fig|562.1022.peg.902	100	FIG00638136: hypothetical protein
22	1069	256	fig|562.1021.peg.1069	FIG00638665: hypothetical protein	bi	20	901	fig|562.1022.peg.901	100	FIG00638665: hypothetical protein
22	1070	384	fig|562.1021.peg.1070	FIG00638031: hypothetical protein	bi	20	900	fig|562.1022.peg.900	100	FIG00638031: hypothetical protein
22	1071	427	fig|562.1021.peg.1071	Putative inner membrane protein	bi	20	899	fig|562.1022.peg.899	100	Putative inner membrane protein
22	1072	411	fig|562.1021.peg.1072	FIG00637933: hypothetical protein	bi	20	898	fig|562.1022.peg.898	100	FIG00637933: hypothetical protein
22	1073	58	fig|562.1021.peg.1073	FIG00641056: hypothetical protein	bi	20	897	fig|562.1022.peg.897	100	FIG00641056: hypothetical protein
22	1074	315	fig|562.1021.peg.1074	FIG00638024: Transposase ECs5301	bi	20	896	fig|562.1022.peg.896	100	FIG00638024: Transposase ECs5301
22	1075	471	fig|562.1021.peg.1075	Transcriptional regulator, GntR family domain / Aspartate aminotransferase (EC 2.6.1.1)	bi	20	895	fig|562.1022.peg.895	100	Transcriptional regulator, GntR family domain / Aspartate aminotransferase (EC 2.6.1.1)
22	1076	55	fig|562.1021.peg.1076	FIG00641081: hypothetical protein	bi	20	894	fig|562.1022.peg.894	100	FIG00641081: hypothetical protein
22	1077	40	fig|562.1021.peg.1077	hypothetical protein	bi	20	893	fig|562.1022.peg.893	100	hypothetical protein
22	1078	847	fig|562.1021.peg.1078	Penicillin G acylase precursor (EC 3.5.1.11)	bi	20	892	fig|562.1022.peg.892	100	Penicillin G acylase precursor (EC 3.5.1.11)
22	1079	319	fig|562.1021.peg.1079	Putative metal chaperone, involved in Zn homeostasis, GTPase of COG0523 family	bi	20	891	fig|562.1022.peg.891	100	Putative metal chaperone, involved in Zn homeostasis, GTPase of COG0523 family
22	1080	68	fig|562.1021.peg.1080	COG2879, Hypothetical small protein yjiX	bi	20	890	fig|562.1022.peg.890	100	COG2879, Hypothetical small protein yjiX
22	1081	705	fig|562.1021.peg.1081	Carbon starvation protein A paralog	bi	20	889	fig|562.1022.peg.889	100	Carbon starvation protein A paralog
22	1082	49	fig|562.1021.peg.1082	FIG00638684: hypothetical protein	bi	20	888	fig|562.1022.peg.888	100	FIG00638684: hypothetical protein
22	1083	171	fig|562.1021.peg.1083	4-hydroxyphenylacetate 3-monooxygenase, reductase component (EC 1.6.8.-)	bi	20	887	fig|562.1022.peg.887	100	4-hydroxyphenylacetate 3-monooxygenase, reductase component (EC 1.6.8.-)
22	1084	521	fig|562.1021.peg.1084	4-hydroxyphenylacetate 3-monooxygenase (EC 1.14.13.3)	bi	20	886	fig|562.1022.peg.886	100	4-hydroxyphenylacetate 3-monooxygenase (EC 1.14.13.3)
22	1085	297	fig|562.1021.peg.1085	Transcriptional activator of 4-hydroxyphenylacetate 3-monooxygenase operon, XylS/AraC family	bi	20	885	fig|562.1022.peg.885	100	Transcriptional activator of 4-hydroxyphenylacetate 3-monooxygenase operon, XylS/AraC family
22	1086	459	fig|562.1021.peg.1086	4-hydroxyphenylacetate symporter, major facilitator superfamily (MFS)	bi	20	884	fig|562.1022.peg.884	100	4-hydroxyphenylacetate symporter, major facilitator superfamily (MFS)
22	1087	263	fig|562.1021.peg.1087	2,4-dihydroxyhept-2-ene-1,7-dioic acid aldolase (EC 4.1.2.-)	bi	20	883	fig|562.1022.peg.883	100	2,4-dihydroxyhept-2-ene-1,7-dioic acid aldolase (EC 4.1.2.-)
22	1088	268	fig|562.1021.peg.1088	2-oxo-hepta-3-ene-1,7-dioic acid hydratase (EC 4.2.-.-)	bi	20	882	fig|562.1022.peg.882	100	2-oxo-hepta-3-ene-1,7-dioic acid hydratase (EC 4.2.-.-)
22	1089	127	fig|562.1021.peg.1089	5-carboxymethyl-2-hydroxymuconate delta-isomerase (EC 5.3.3.10)	bi	20	881	fig|562.1022.peg.881	100	5-carboxymethyl-2-hydroxymuconate delta-isomerase (EC 5.3.3.10)
22	1090	284	fig|562.1021.peg.1090	3,4-dihydroxyphenylacetate 2,3-dioxygenase (EC 1.13.11.15)	bi	20	880	fig|562.1022.peg.880	100	3,4-dihydroxyphenylacetate 2,3-dioxygenase (EC 1.13.11.15)
22	1091	489	fig|562.1021.peg.1091	5-carboxymethyl-2-hydroxymuconate semialdehyde dehydrogenase (EC 1.2.1.60)	bi	20	879	fig|562.1022.peg.879	100	5-carboxymethyl-2-hydroxymuconate semialdehyde dehydrogenase (EC 1.2.1.60)
22	1092	430	fig|562.1021.peg.1092	5-oxo-1,2,5-tricarboxilic-3-penten acid decarboxilase/isomerase( EC:4.1.1.68 )	bi	20	878	fig|562.1022.peg.878	100	5-oxo-1,2,5-tricarboxilic-3-penten acid decarboxilase/isomerase( EC:4.1.1.68 )
22	1093	41	fig|562.1021.peg.1093	FIG00638811: hypothetical protein	bi	20	877	fig|562.1022.peg.877	100	FIG00638811: hypothetical protein
22	1094	149	fig|562.1021.peg.1094	Homoprotocatechuate degradative operon repressor	bi	20	876	fig|562.1022.peg.876	100	Homoprotocatechuate degradative operon repressor
22	1095	555	fig|562.1021.peg.1095	Methyl-accepting chemotaxis protein I (serine chemoreceptor protein)	bi	20	875	fig|562.1022.peg.875	100	Methyl-accepting chemotaxis protein I (serine chemoreceptor protein)
22	1096	454	fig|562.1021.peg.1096	D-galactonate transporter	bi	20	874	fig|562.1022.peg.874	100	D-galactonate transporter
22	1097	305	fig|562.1021.peg.1097	Regulator of L-galactonate catabolism YjjM	bi	20	873	fig|562.1022.peg.873	100	Regulator of L-galactonate catabolism YjjM
22	1098	341	fig|562.1021.peg.1098	Sorbitol dehydrogenase (EC 1.1.1.14)	bi	20	872	fig|562.1022.peg.872	100	Sorbitol dehydrogenase (EC 1.1.1.14)
22	1099	764	fig|562.1021.peg.1099	Phosphoglycerol transferase I (EC 2.7.8.20)	bi	20	871	fig|562.1022.peg.871	100	Phosphoglycerol transferase I (EC 2.7.8.20)
22	1100	166	fig|562.1021.peg.1100	Putative glycoprotein/receptor	bi	20	870	fig|562.1022.peg.870	100	Putative glycoprotein/receptor
22	1101	246	fig|562.1021.peg.1101	DNA replication protein DnaC	bi	20	869	fig|562.1022.peg.869	100	DNA replication protein DnaC
22	1102	180	fig|562.1021.peg.1102	Primosomal protein I	bi	20	868	fig|562.1022.peg.868	100	Primosomal protein I
22	1103	158	fig|562.1021.peg.1103	FIG001826: putative inner membrane protein	bi	20	867	fig|562.1022.peg.867	99.35	FIG001826: putative inner membrane protein
22	1104	275	fig|562.1021.peg.1104	FIG023911: putative membrane protein	bi	20	866	fig|562.1022.peg.866	100	FIG023911: putative membrane protein
22	1105	242	fig|562.1021.peg.1105	Putative regulator	bi	20	865	fig|562.1022.peg.865	100	Putative regulator
22	1106	226	fig|562.1021.peg.1106	Transcriptional activator protein bglJ	bi	20	864	fig|562.1022.peg.864	100	Transcriptional activator protein bglJ
22	1107	263	fig|562.1021.peg.1107	Ferric reductase (1.6.99.14)	bi	20	863	fig|562.1022.peg.863	100	Ferric reductase (1.6.99.14)
22	1108	92	fig|562.1021.peg.1108	FIG00638078: hypothetical protein	-				0
22	1109	344	fig|562.1021.peg.1109	Ribosomal RNA small subunit methyltransferase C (EC 2.1.1.52)	bi	20	791	fig|562.1022.peg.791	100	Ribosomal RNA small subunit methyltransferase C (EC 2.1.1.52)
22	1110	138	fig|562.1021.peg.1110	DNA polymerase III psi subunit (EC 2.7.7.7)	bi	20	790	fig|562.1022.peg.790	100	DNA polymerase III psi subunit (EC 2.7.7.7)
22	1111	149	fig|562.1021.peg.1111	Ribosomal-protein-S18p-alanine acetyltransferase (EC 2.3.1.-)	bi	20	789	fig|562.1022.peg.789	100	Ribosomal-protein-S18p-alanine acetyltransferase (EC 2.3.1.-)
22	1112	226	fig|562.1021.peg.1112	5'-nucleotidase YjjG (EC 3.1.3.5)	bi	20	788	fig|562.1022.peg.788	100	5'-nucleotidase YjjG (EC 3.1.3.5)
22	1113	408	fig|562.1021.peg.1113	Integrase	bi	20	787	fig|562.1022.peg.787	100	Integrase
22	1114	240	fig|562.1021.peg.1114	hypothetical protein	bi	20	786	fig|562.1022.peg.786	100	hypothetical protein
22	1115	63	fig|562.1021.peg.1115	FIG00639676: hypothetical protein	bi	20	785	fig|562.1022.peg.785	100	FIG00639676: hypothetical protein
23	1116	154	fig|562.1021.peg.1116	putative phage replication protein	bi	19	784	fig|562.1022.peg.784	100	putative phage replication protein
24	1117	56	fig|562.1021.peg.1117	hypothetical protein	-				0
25	1118	49	fig|562.1021.peg.1118	Shiga-like toxin II subunit B precursor	uni	4	627	fig|562.1022.peg.627	66.67	Shiga toxin I subunit B precursor
26	1119	87	fig|562.1021.peg.1119	Phage tail length tape-measure protein 1	uni	22	922	fig|562.1022.peg.922	37.29	Phage tail length tape-measure protein 1
26	1120	110	fig|562.1021.peg.1120	Phage minor tail protein	uni	28	1054	fig|562.1022.peg.1054	79.82	Phage minor tail protein
27	1121	42	fig|562.1021.peg.1121	hypothetical protein	bi	32	1058	fig|562.1022.peg.1058	100	hypothetical protein
28	1122	68	fig|562.1021.peg.1122	Phage-related protein	bi	31	1057	fig|562.1022.peg.1057	100	Phage-related protein
29	1123	899	fig|562.1021.peg.1123	Mg(2+) transport ATPase, P-type (EC 3.6.3.2)	bi	33	1059	fig|562.1022.peg.1059	100	Mg(2+) transport ATPase, P-type (EC 3.6.3.2)
29	1124	316	fig|562.1021.peg.1124	Trehalose operon transcriptional repressor	bi	33	1060	fig|562.1022.peg.1060	100	Trehalose operon transcriptional repressor
29	1125	474	fig|562.1021.peg.1125	PTS system, trehalose-specific IIB component (EC 2.7.1.69) / PTS system, trehalose-specific IIC component (EC 2.7.1.69)	bi	33	1061	fig|562.1022.peg.1061	100	PTS system, trehalose-specific IIB component (EC 2.7.1.69) / PTS system, trehalose-specific IIC component (EC 2.7.1.69)
29	1126	552	fig|562.1021.peg.1126	Trehalose-6-phosphate hydrolase (EC 3.2.1.93)	bi	33	1062	fig|562.1022.peg.1062	100	Trehalose-6-phosphate hydrolase (EC 3.2.1.93)
29	1127	41	fig|562.1021.peg.1127	FIG00638429: hypothetical protein	bi	33	1064	fig|562.1022.peg.1064	100	FIG00638429: hypothetical protein
29	1128	713	fig|562.1021.peg.1128	Ribonucleotide reductase of class III (anaerobic), large subunit (EC 1.17.4.2)	bi	33	1065	fig|562.1022.peg.1065	100	Ribonucleotide reductase of class III (anaerobic), large subunit (EC 1.17.4.2)
29	1129	155	fig|562.1021.peg.1129	Ribonucleotide reductase of class III (anaerobic), activating protein (EC 1.97.1.4)	bi	33	1123	fig|562.1022.peg.1123	100	Ribonucleotide reductase of class III (anaerobic), activating protein (EC 1.97.1.4)
29	1130	129	fig|562.1021.peg.1130	Soluble cytochrome b562	bi	33	1124	fig|562.1022.peg.1124	100	Soluble cytochrome b562
29	1131	447	fig|562.1021.peg.1131	TldE protein, part of TldE/TldD proteolytic complex	bi	33	1125	fig|562.1022.peg.1125	100	TldE protein, part of TldE/TldD proteolytic complex
29	1132	184	fig|562.1021.peg.1132	FIG138315: Putative alpha helix protein	bi	33	1126	fig|562.1022.peg.1126	100	FIG138315: Putative alpha helix protein
29	1133	458	fig|562.1021.peg.1133	UDP-N-acetylmuramate:L-alanyl-gamma-D-glutamyl-meso-diaminopimelate ligase (EC 6.3.2.-)	bi	33	1127	fig|562.1022.peg.1127	100	UDP-N-acetylmuramate:L-alanyl-gamma-D-glutamyl-meso-diaminopimelate ligase (EC 6.3.2.-)
29	1134	44	fig|562.1021.peg.1134	FIG00639001: hypothetical protein	bi	33	1128	fig|562.1022.peg.1128	100	FIG00639001: hypothetical protein
29	1135	374	fig|562.1021.peg.1135	Fructose-1,6-bisphosphatase, type I (EC 3.1.3.11)	bi	33	1129	fig|562.1022.peg.1129	100	Fructose-1,6-bisphosphatase, type I (EC 3.1.3.11)
29	1136	332	fig|562.1021.peg.1136	Putative sugar ABC transport system, permease protein YjfF	bi	33	1130	fig|562.1022.peg.1130	100	Putative sugar ABC transport system, permease protein YjfF
29	1137	341	fig|562.1021.peg.1137	Putative sugar ABC transport system, permease protein YtfT	bi	33	1131	fig|562.1022.peg.1131	100	Putative sugar ABC transport system, permease protein YtfT
29	1138	464	fig|562.1021.peg.1138	Putative sugar ABC transport system, ATP-binding protein YtfR (EC 3.6.3.17)	uni	41	1512	fig|562.1022.peg.1512	38.12	Ribose ABC transport system, ATP-binding protein RbsA (TC 3.A.1.2.1)
29	1139	319	fig|562.1021.peg.1139	Putative sugar ABC transport system, periplasmic binding protein YtfQ precursor	bi	33	1133	fig|562.1022.peg.1133	100	Putative sugar ABC transport system, periplasmic binding protein YtfQ precursor
29	1140	49	fig|562.1021.peg.1140	FIG00643747: hypothetical protein	-				0
29	1141	177	fig|562.1021.peg.1141	Inorganic pyrophosphatase (EC 3.6.1.1)	bi	33	1134	fig|562.1022.peg.1134	100	Inorganic pyrophosphatase (EC 3.6.1.1)
29	1142	117	fig|562.1021.peg.1142	Programmed cell death toxin ChpB	bi	33	1135	fig|562.1022.peg.1135	100	Programmed cell death toxin ChpB
29	1143	71	fig|562.1021.peg.1143	Programmed cell death antitoxin ChpS	bi	33	1136	fig|562.1022.peg.1136	100	Programmed cell death antitoxin ChpS
29	1144	96	fig|562.1021.peg.1144	UPF0131 protein YtfP	bi	33	1137	fig|562.1022.peg.1137	100	UPF0131 protein YtfP
29	1145	1260	fig|562.1021.peg.1145	Uncharacterized protein YtfN	bi	33	1138	fig|562.1022.peg.1138	100	Uncharacterized protein YtfN
29	1146	578	fig|562.1021.peg.1146	Uncharacterized protein YtfM precursor	bi	33	1139	fig|562.1022.peg.1139	100	Uncharacterized protein YtfM precursor
29	1147	43	fig|562.1021.peg.1147	hypothetical protein	bi	33	1140	fig|562.1022.peg.1140	100	hypothetical protein
29	1148	213	fig|562.1021.peg.1148	Peptide methionine sulfoxide reductase MsrA (EC 1.8.4.11)	bi	33	1141	fig|562.1022.peg.1141	100	Peptide methionine sulfoxide reductase MsrA (EC 1.8.4.11)
29	1149	448	fig|562.1021.peg.1149	Putative membrane protein	bi	33	1142	fig|562.1022.peg.1142	100	Putative membrane protein
29	1150	69	fig|562.1021.peg.1150	FIG00614015: hypothetical protein	bi	33	1143	fig|562.1022.peg.1143	100	FIG00614015: hypothetical protein
29	1151	186	fig|562.1021.peg.1151	Protein ytfJ precursor	bi	33	1144	fig|562.1022.peg.1144	100	Protein ytfJ precursor
29	1152	231	fig|562.1021.peg.1152	3'(2'),5'-bisphosphate nucleotidase (EC 3.1.3.7)	bi	33	1145	fig|562.1022.peg.1145	100	3'(2'),5'-bisphosphate nucleotidase (EC 3.1.3.7)
29	1153	648	fig|562.1021.peg.1153	2',3'-cyclic-nucleotide 2'-phosphodiesterase (EC 3.1.4.16)	bi	33	1146	fig|562.1022.peg.1146	100	2',3'-cyclic-nucleotide 2'-phosphodiesterase (EC 3.1.4.16)
29	1154	127	fig|562.1021.peg.1154	Redox-sensing transcriptional regulator QorR	bi	33	1147	fig|562.1022.peg.1147	100	Redox-sensing transcriptional regulator QorR
29	1155	287	fig|562.1021.peg.1155	NADPH:quinone oxidoreductase 2	bi	33	1148	fig|562.1022.peg.1148	100	NADPH:quinone oxidoreductase 2
29	1156	322	fig|562.1021.peg.1156	Putative membrane protein	bi	33	1149	fig|562.1022.peg.1149	100	Putative membrane protein
29	1157	221	fig|562.1021.peg.1157	Nitric oxide-dependent regulator DnrN or NorA	bi	33	1150	fig|562.1022.peg.1150	100	Nitric oxide-dependent regulator DnrN or NorA
29	1158	471	fig|562.1021.peg.1158	D-serine/D-alanine/glycine transporter	bi	33	1151	fig|562.1022.peg.1151	100	D-serine/D-alanine/glycine transporter
29	1159	260	fig|562.1021.peg.1159	FKBP-type peptidyl-prolyl cis-trans isomerase FklB (EC 5.2.1.8)	bi	33	1152	fig|562.1022.peg.1152	100	FKBP-type peptidyl-prolyl cis-trans isomerase FklB (EC 5.2.1.8)
29	1160	213	fig|562.1021.peg.1160	Putative cell envelope opacity-associated protein A	bi	33	1153	fig|562.1022.peg.1153	100	Putative cell envelope opacity-associated protein A
29	1161	216	fig|562.1021.peg.1161	FIG00640016: hypothetical protein	bi	33	1154	fig|562.1022.peg.1154	100	FIG00640016: hypothetical protein
29	1162	309	fig|562.1021.peg.1162	3-oxoacyl-[acyl-carrier protein] reductase (EC 1.1.1.100)	bi	33	1155	fig|562.1022.peg.1155	100	3-oxoacyl-[acyl-carrier protein] reductase (EC 1.1.1.100)
29	1163	281	fig|562.1021.peg.1163	4-hydroxyphenylpyruvate dioxygenase (EC 1.13.11.27)	bi	33	1156	fig|562.1022.peg.1156	100	4-hydroxyphenylpyruvate dioxygenase (EC 1.13.11.27)
29	1164	259	fig|562.1021.peg.1164	3-hydroxybutyryl-CoA dehydratase (EC 4.2.1.55)	bi	33	1157	fig|562.1022.peg.1157	100	3-hydroxybutyryl-CoA dehydratase (EC 4.2.1.55)
29	1165	514	fig|562.1021.peg.1165	Acetyl-CoA:acetoacetyl-CoA transferase alpha subunit (EC 2.8.3.-)	bi	33	1158	fig|562.1022.peg.1158	100	Acetyl-CoA:acetoacetyl-CoA transferase alpha subunit (EC 2.8.3.-)
29	1166	694	fig|562.1021.peg.1166	Succinate dehydrogenase flavoprotein subunit (EC 1.3.99.1)	bi	33	1159	fig|562.1022.peg.1159	100	Succinate dehydrogenase flavoprotein subunit (EC 1.3.99.1)
29	1167	159	fig|562.1021.peg.1167	TRAP-type transport system, small permease component, predicted N-acetylneuraminate transporter	bi	33	1160	fig|562.1022.peg.1160	100	TRAP-type transport system, small permease component, predicted N-acetylneuraminate transporter
29	1168	434	fig|562.1021.peg.1168	TRAP-type C4-dicarboxylate transport system, large permease component	bi	33	1161	fig|562.1022.peg.1161	100	TRAP-type C4-dicarboxylate transport system, large permease component
29	1169	324	fig|562.1021.peg.1169	TRAP-type C4-dicarboxylate transport system, periplasmic component	bi	33	1162	fig|562.1022.peg.1162	100	TRAP-type C4-dicarboxylate transport system, periplasmic component
29	1170	150	fig|562.1021.peg.1170	LSU ribosomal protein L9p	bi	33	1163	fig|562.1022.peg.1163	100	LSU ribosomal protein L9p
29	1171	76	fig|562.1021.peg.1171	SSU ribosomal protein S18p @ SSU ribosomal protein S18p, zinc-independent	bi	33	1164	fig|562.1022.peg.1164	100	SSU ribosomal protein S18p @ SSU ribosomal protein S18p, zinc-independent
29	1172	132	fig|562.1021.peg.1172	SSU ribosomal protein S6p	bi	33	1165	fig|562.1022.peg.1165	100	SSU ribosomal protein S6p
29	1173	92	fig|562.1021.peg.1173	UPF0379 protein yjfY precursor	bi	33	1166	fig|562.1022.peg.1166	100	UPF0379 protein yjfY precursor
29	1174	229	fig|562.1021.peg.1174	L-ribulose-5-phosphate 4-epimerase UlaF (EC 5.1.3.4) (L-ascorbate utilization protein F)	bi	33	1167	fig|562.1022.peg.1167	100	L-ribulose-5-phosphate 4-epimerase UlaF (EC 5.1.3.4) (L-ascorbate utilization protein F)
29	1175	285	fig|562.1021.peg.1175	L-ribulose-5-phosphate 3-epimerase UlaE (EC 5.1.3.22) (L-ascorbate utilization protein E)	bi	33	1168	fig|562.1022.peg.1168	100	L-ribulose-5-phosphate 3-epimerase UlaE (EC 5.1.3.22) (L-ascorbate utilization protein E)
29	1176	217	fig|562.1021.peg.1176	3-keto-L-gulonate-6-phosphate decarboxylase UlaD (EC 4.1.1.85) (L-ascorbate utilization protein D)	bi	33	1169	fig|562.1022.peg.1169	100	3-keto-L-gulonate-6-phosphate decarboxylase UlaD (EC 4.1.1.85) (L-ascorbate utilization protein D)
29	1177	155	fig|562.1021.peg.1177	Ascorbate-specific PTS system, EIIA component (EC 2.7.1.-)	bi	33	1170	fig|562.1022.peg.1170	100	Ascorbate-specific PTS system, EIIA component (EC 2.7.1.-)
29	1178	102	fig|562.1021.peg.1178	Ascorbate-specific PTS system, EIIB component (EC 2.7.1.69)	bi	33	1171	fig|562.1022.peg.1171	100	Ascorbate-specific PTS system, EIIB component (EC 2.7.1.69)
29	1179	466	fig|562.1021.peg.1179	Ascorbate-specific PTS system, EIIC component	bi	33	1172	fig|562.1022.peg.1172	100	Ascorbate-specific PTS system, EIIC component
29	1180	355	fig|562.1021.peg.1180	Probable L-ascorbate-6-phosphate lactonase UlaG (EC 3.1.1.-) (L-ascorbate utilization protein G)	bi	33	1173	fig|562.1022.peg.1173	100	Probable L-ascorbate-6-phosphate lactonase UlaG (EC 3.1.1.-) (L-ascorbate utilization protein G)
29	1181	201	fig|562.1021.peg.1181	Ascorbate utilization transcriptional regulator UlaR, HTH-type	bi	33	1174	fig|562.1022.peg.1174	99.5	Ascorbate utilization transcriptional regulator UlaR, HTH-type
29	1182	250	fig|562.1021.peg.1182	YjfP protein	bi	33	1175	fig|562.1022.peg.1175	100	YjfP protein
29	1183	110	fig|562.1021.peg.1183	Putative exported protein	bi	33	1176	fig|562.1022.peg.1176	100	Putative exported protein
29	1184	96	fig|562.1021.peg.1184	Putative uncharacterized protein YjfN	bi	33	1177	fig|562.1022.peg.1177	100	Putative uncharacterized protein YjfN
29	1185	542	fig|562.1021.peg.1185	Acyl-CoA dehydrogenase (EC 1.3.99.3)	bi	33	1066	fig|562.1022.peg.1066	100	Acyl-CoA dehydrogenase (EC 1.3.99.3)
29	1186	388	fig|562.1021.peg.1186	Similarity with glutathionylspermidine synthase (EC 6.3.1.8), group 1	bi	33	1067	fig|562.1022.peg.1067	100	Similarity with glutathionylspermidine synthase (EC 6.3.1.8), group 1
29	1187	213	fig|562.1021.peg.1187	FIG00637977: hypothetical protein	bi	33	1068	fig|562.1022.peg.1068	100	FIG00637977: hypothetical protein
29	1188	133	fig|562.1021.peg.1188	Membrane protein with DUF350 domain	bi	33	1069	fig|562.1022.peg.1069	100	Membrane protein with DUF350 domain
29	1189	220	fig|562.1021.peg.1189	FIG00638518: hypothetical protein	bi	33	1070	fig|562.1022.peg.1070	100	FIG00638518: hypothetical protein
29	1190	233	fig|562.1021.peg.1190	PspA/IM30 family protein	bi	33	1071	fig|562.1022.peg.1071	100	PspA/IM30 family protein
29	1191	134	fig|562.1021.peg.1191	hypothetical protein	bi	33	1072	fig|562.1022.peg.1072	100	hypothetical protein
29	1192	244	fig|562.1021.peg.1192	23S rRNA (guanosine-2'-O-) -methyltransferase rlmB (EC 2.1.1.-)	bi	33	1073	fig|562.1022.peg.1073	100	23S rRNA (guanosine-2'-O-) -methyltransferase rlmB (EC 2.1.1.-)
29	1193	814	fig|562.1021.peg.1193	3'-to-5' exoribonuclease RNase R	bi	33	1074	fig|562.1022.peg.1074	99.68	3'-to-5' exoribonuclease RNase R
29	1194	142	fig|562.1021.peg.1194	Nitrite-sensitive transcriptional repressor NsrR	bi	33	1075	fig|562.1022.peg.1075	100	Nitrite-sensitive transcriptional repressor NsrR
29	1195	433	fig|562.1021.peg.1195	Adenylosuccinate synthetase (EC 6.3.4.4)	bi	33	1076	fig|562.1022.peg.1076	100	Adenylosuccinate synthetase (EC 6.3.4.4)
29	1196	66	fig|562.1021.peg.1196	Putative inner membrane protein YjeT (clustered with HflC)	bi	33	1077	fig|562.1022.peg.1077	100	Putative inner membrane protein YjeT (clustered with HflC)
29	1197	335	fig|562.1021.peg.1197	HflC protein	bi	33	1078	fig|562.1022.peg.1078	100	HflC protein
29	1198	420	fig|562.1021.peg.1198	HflK protein	bi	33	1079	fig|562.1022.peg.1079	100	HflK protein
29	1199	427	fig|562.1021.peg.1199	GTP-binding protein HflX	bi	33	1080	fig|562.1022.peg.1080	100	GTP-binding protein HflX
29	1200	103	fig|562.1021.peg.1200	RNA-binding protein Hfq	bi	33	1081	fig|562.1022.peg.1081	100	RNA-binding protein Hfq
29	1201	302	fig|562.1021.peg.1201	tRNA dimethylallyltransferase (EC 2.5.1.75)	bi	33	1082	fig|562.1022.peg.1082	100	tRNA dimethylallyltransferase (EC 2.5.1.75)
29	1202	616	fig|562.1021.peg.1202	DNA mismatch repair protein MutL	bi	33	1083	fig|562.1022.peg.1083	100	DNA mismatch repair protein MutL
29	1203	446	fig|562.1021.peg.1203	N-acetylmuramoyl-L-alanine amidase (EC 3.5.1.28)	bi	33	1084	fig|562.1022.peg.1084	100	N-acetylmuramoyl-L-alanine amidase (EC 3.5.1.28)
29	1204	154	fig|562.1021.peg.1204	ATPase YjeE, predicted to have essential role in cell wall biosynthesis	bi	33	1085	fig|562.1022.peg.1085	100	ATPase YjeE, predicted to have essential role in cell wall biosynthesis
29	1205	511	fig|562.1021.peg.1205	NAD(P)HX epimerase / NAD(P)HX dehydratase	bi	33	1086	fig|562.1022.peg.1086	100	NAD(P)HX epimerase / NAD(P)HX dehydratase
29	1206	380	fig|562.1021.peg.1206	Epoxyqueuosine (oQ) reductase QueG	bi	33	1087	fig|562.1022.peg.1087	100	Epoxyqueuosine (oQ) reductase QueG
29	1207	182	fig|562.1021.peg.1207	3'-to-5' oligoribonuclease (orn)	bi	33	1088	fig|562.1022.peg.1088	100	3'-to-5' oligoribonuclease (orn)
29	1208	351	fig|562.1021.peg.1208	Ribosome small subunit-stimulated GTPase EngC	bi	33	1089	fig|562.1022.peg.1089	100	Ribosome small subunit-stimulated GTPase EngC
29	1209	323	fig|562.1021.peg.1209	Phosphatidylserine decarboxylase (EC 4.1.1.65)	bi	33	1090	fig|562.1022.peg.1090	100	Phosphatidylserine decarboxylase (EC 4.1.1.65)
29	1210	1108	fig|562.1021.peg.1210	Potassium efflux system KefA protein / Small-conductance mechanosensitive channel	bi	33	1091	fig|562.1022.peg.1091	100	Potassium efflux system KefA protein / Small-conductance mechanosensitive channel
29	1211	105	fig|562.1021.peg.1211	FIG00639836: hypothetical protein	bi	33	1092	fig|562.1022.peg.1092	100	FIG00639836: hypothetical protein
29	1212	105	fig|562.1021.peg.1212	FIG00639484: hypothetical protein	bi	33	1093	fig|562.1022.peg.1093	100	FIG00639484: hypothetical protein
29	1213	486	fig|562.1021.peg.1213	Putative amino acid permease	bi	33	1094	fig|562.1022.peg.1094	100	Putative amino acid permease
29	1214	326	fig|562.1021.peg.1214	Translation elongation factor P Lys34:lysine transferase	bi	33	1095	fig|562.1022.peg.1095	100	Translation elongation factor P Lys34:lysine transferase
29	1215	603	fig|562.1021.peg.1215	Succinate dehydrogenase flavoprotein subunit (EC 1.3.99.1)	bi	33	1096	fig|562.1022.peg.1096	100	Succinate dehydrogenase flavoprotein subunit (EC 1.3.99.1)
29	1216	245	fig|562.1021.peg.1216	Succinate dehydrogenase iron-sulfur protein (EC 1.3.99.1)	bi	33	1097	fig|562.1022.peg.1097	100	Succinate dehydrogenase iron-sulfur protein (EC 1.3.99.1)
29	1217	132	fig|562.1021.peg.1217	Fumarate reductase subunit C	bi	33	1098	fig|562.1022.peg.1098	100	Fumarate reductase subunit C
29	1218	120	fig|562.1021.peg.1218	Fumarate reductase subunit D	bi	33	1099	fig|562.1022.peg.1099	100	Fumarate reductase subunit D
29	1219	378	fig|562.1021.peg.1219	Beta-lactamase (EC 3.5.2.6)	bi	33	1100	fig|562.1022.peg.1100	100	Beta-lactamase (EC 3.5.2.6)
29	1220	178	fig|562.1021.peg.1220	Outer membrane lipoprotein Blc	bi	33	1101	fig|562.1022.peg.1101	100	Outer membrane lipoprotein Blc
29	1221	106	fig|562.1021.peg.1221	Quaternary ammonium compound-resistance protein SugE	bi	33	1102	fig|562.1022.peg.1102	100	Quaternary ammonium compound-resistance protein SugE
29	1222	49	fig|562.1021.peg.1222	Entericidin B precursor	bi	33	1103	fig|562.1022.peg.1103	100	Entericidin B precursor
29	1223	42	fig|562.1021.peg.1223	Entericidin A precursor	bi	33	1104	fig|562.1022.peg.1104	100	Entericidin A precursor
29	1224	189	fig|562.1021.peg.1224	Translation elongation factor P	bi	33	1105	fig|562.1022.peg.1105	100	Translation elongation factor P
29	1225	343	fig|562.1021.peg.1225	Lysyl-lysine 2,3-aminomutase	bi	33	1106	fig|562.1022.peg.1106	100	Lysyl-lysine 2,3-aminomutase
29	1226	290	fig|562.1021.peg.1226	FIG00733146: hypothetical protein	bi	33	1107	fig|562.1022.peg.1107	100	FIG00733146: hypothetical protein
29	1227	118	fig|562.1021.peg.1227	probable membrane protein yjeI	bi	33	1108	fig|562.1022.peg.1108	100	probable membrane protein yjeI
29	1228	549	fig|562.1021.peg.1228	Heat shock protein 60 family chaperone GroEL	bi	33	1109	fig|562.1022.peg.1109	100	Heat shock protein 60 family chaperone GroEL
29	1229	98	fig|562.1021.peg.1229	Heat shock protein 60 family co-chaperone GroES	bi	33	1110	fig|562.1022.peg.1110	100	Heat shock protein 60 family co-chaperone GroES
29	1230	419	fig|562.1021.peg.1230	Putative permease	bi	33	1111	fig|562.1022.peg.1111	100	Putative permease
29	1231	159	fig|562.1021.peg.1231	FxsA protein	bi	33	1112	fig|562.1022.peg.1112	100	FxsA protein
29	1232	479	fig|562.1021.peg.1232	Aspartate ammonia-lyase (EC 4.3.1.1)	bi	33	1113	fig|562.1022.peg.1113	100	Aspartate ammonia-lyase (EC 4.3.1.1)
29	1233	403	fig|562.1021.peg.1233	C4-dicarboxylate transporter DcuA	bi	33	1114	fig|562.1022.peg.1114	100	C4-dicarboxylate transporter DcuA
29	1234	113	fig|562.1021.peg.1234	Periplasmic divalent cation tolerance protein CutA	bi	33	1115	fig|562.1022.peg.1115	100	Periplasmic divalent cation tolerance protein CutA
29	1235	566	fig|562.1021.peg.1235	Cytochrome c-type biogenesis protein DsbD, protein-disulfide reductase (EC 1.8.1.8)	bi	33	1116	fig|562.1022.peg.1116	100	Cytochrome c-type biogenesis protein DsbD, protein-disulfide reductase (EC 1.8.1.8)
29	1236	192	fig|562.1021.peg.1236	Transcriptional regulator, TetR family	bi	33	1117	fig|562.1022.peg.1117	100	Transcriptional regulator, TetR family
29	1237	38	fig|562.1021.peg.1237	hypothetical protein	bi	33	1118	fig|562.1022.peg.1118	100	hypothetical protein
29	1238	348	fig|562.1021.peg.1238	ShiA homolog	bi	33	1119	fig|562.1022.peg.1119	100	ShiA homolog
29	1239	54	fig|562.1021.peg.1239	FIG00641916: hypothetical protein	bi	33	1120	fig|562.1022.peg.1120	100	FIG00641916: hypothetical protein
29	1240	424	fig|562.1021.peg.1240	Dca	bi	33	1121	fig|562.1022.peg.1121	100	Dca
29	1241	80	fig|562.1021.peg.1241	FIG00641722: hypothetical protein	-				0
29	1242	290	fig|562.1021.peg.1242	Peptide transport periplasmic protein SapA	bi	33	1122	fig|562.1022.peg.1122	100	Peptide transport periplasmic protein SapA
30	1243	47	fig|562.1021.peg.1243	regulatory protein	-				0
31	1244	54	fig|562.1021.peg.1244	hypothetical protein	-				0
31	1245	81	fig|562.1021.peg.1245	Per-activated serine protease autotransporter enterotoxin EspC	-				0
32	1246	55	fig|562.1021.peg.1246	FIG00638450: hypothetical protein	bi	35	1179	fig|562.1022.peg.1179	100	FIG00638450: hypothetical protein
33	1247	531	fig|562.1021.peg.1247	Putative ATPase component of ABC transporter with duplicated ATPase domain	uni	65	3343	fig|562.1022.peg.3343	33.13	COG0488: ATPase components of ABC transporters with duplicated ATPase domains
33	1248	305	fig|562.1021.peg.1248	L,D-transpeptidase YbiS	bi	38	1252	fig|562.1022.peg.1252	100	L,D-transpeptidase YbiS
33	1249	373	fig|562.1021.peg.1249	Putative membrane protein	bi	38	1251	fig|562.1022.peg.1251	100	Putative membrane protein
33	1250	156	fig|562.1021.peg.1250	Mn-dependent transcriptional regulator MntR	bi	38	1250	fig|562.1022.peg.1250	100	Mn-dependent transcriptional regulator MntR
33	1251	43	fig|562.1021.peg.1251	hypothetical protein	bi	38	1249	fig|562.1022.peg.1249	100	hypothetical protein
33	1252	528	fig|562.1021.peg.1252	Putative integral membrane protein	bi	38	1248	fig|562.1022.peg.1248	100	Putative integral membrane protein
33	1253	172	fig|562.1021.peg.1253	Outer membrane protein X precursor	bi	38	1247	fig|562.1022.peg.1247	100	Outer membrane protein X precursor
33	1254	296	fig|562.1021.peg.1254	Putative DMT superfamily metabolite efflux protein precursor	bi	38	1246	fig|562.1022.peg.1246	100	Putative DMT superfamily metabolite efflux protein precursor
33	1255	168	fig|562.1021.peg.1255	Non-specific DNA-binding protein Dps / Iron-binding ferritin-like antioxidant protein / Ferroxidase (EC 1.16.3.1)	bi	38	1245	fig|562.1022.peg.1245	100	Non-specific DNA-binding protein Dps / Iron-binding ferritin-like antioxidant protein / Ferroxidase (EC 1.16.3.1)
33	1256	249	fig|562.1021.peg.1256	Glutamine ABC transporter, periplasmic glutamine-binding protein (TC 3.A.1.3.2)	bi	38	1244	fig|562.1022.peg.1244	100	Glutamine ABC transporter, periplasmic glutamine-binding protein (TC 3.A.1.3.2)
33	1257	220	fig|562.1021.peg.1257	Glutamate transport membrane-spanning protein	bi	38	1243	fig|562.1022.peg.1243	100	Glutamate transport membrane-spanning protein
33	1258	241	fig|562.1021.peg.1258	Glutamate transport ATP-binding protein	uni	51	2561	fig|562.1022.peg.2561	57.02	Cystine ABC transporter, ATP-binding protein
33	1259	742	fig|562.1021.peg.1259	Potassium efflux system KefA protein / Small-conductance mechanosensitive channel	bi	38	1241	fig|562.1022.peg.1241	100	Potassium efflux system KefA protein / Small-conductance mechanosensitive channel
33	1260	309	fig|562.1021.peg.1260	Ribosomal RNA large subunit methyltransferase F (EC 2.1.1.51)	bi	38	1240	fig|562.1022.peg.1240	100	Ribosomal RNA large subunit methyltransferase F (EC 2.1.1.51)
33	1261	87	fig|562.1021.peg.1261	hypothetical protein	bi	38	1239	fig|562.1022.peg.1239	100	hypothetical protein
33	1262	775	fig|562.1021.peg.1262	Ferrichrome-iron receptor	bi	38	1238	fig|562.1022.peg.1238	100	Ferrichrome-iron receptor
33	1263	226	fig|562.1021.peg.1263	Iron-uptake factor PiuC	bi	38	1237	fig|562.1022.peg.1237	100	Iron-uptake factor PiuC
33	1264	89	fig|562.1021.peg.1264	Hypothetical Zinc-finger containing protein	bi	38	1236	fig|562.1022.peg.1236	100	Hypothetical Zinc-finger containing protein
33	1265	87	fig|562.1021.peg.1265	Putative exported protein	bi	38	1235	fig|562.1022.peg.1235	100	Putative exported protein
33	1266	362	fig|562.1021.peg.1266	Malate dehydrogenase (EC 1.1.1.37)	bi	38	1234	fig|562.1022.peg.1234	100	Malate dehydrogenase (EC 1.1.1.37)
33	1267	321	fig|562.1021.peg.1267	Anthranilate phosphoribosyltransferase like (EC 2.4.2.18)	bi	38	1233	fig|562.1022.peg.1233	100	Anthranilate phosphoribosyltransferase like (EC 2.4.2.18)
33	1268	762	fig|562.1021.peg.1268	ATP-dependent helicase DinG/Rad3	bi	38	1232	fig|562.1022.peg.1232	100	ATP-dependent helicase DinG/Rad3
33	1269	150	fig|562.1021.peg.1269	Uncharacterized protein COG3236	bi	38	1231	fig|562.1022.peg.1231	100	Uncharacterized protein COG3236
33	1270	455	fig|562.1021.peg.1270	ATP-dependent RNA helicase RhlE	bi	38	1230	fig|562.1022.peg.1230	100	ATP-dependent RNA helicase RhlE
33	1271	224	fig|562.1021.peg.1271	Transcriptional regulator YbiH, TetR family	bi	38	1229	fig|562.1022.peg.1229	100	Transcriptional regulator YbiH, TetR family
33	1272	332	fig|562.1021.peg.1272	Predicted membrane fusion protein (MFP) component of efflux pump, membrane anchor protein YbhG	bi	38	1228	fig|562.1022.peg.1228	100	Predicted membrane fusion protein (MFP) component of efflux pump, membrane anchor protein YbhG
33	1273	579	fig|562.1021.peg.1273	ABC transporter multidrug efflux pump, fused ATP-binding domains	bi	38	1227	fig|562.1022.peg.1227	100	ABC transporter multidrug efflux pump, fused ATP-binding domains
33	1274	378	fig|562.1021.peg.1274	ABC transport system, permease component YbhS	bi	38	1226	fig|562.1022.peg.1226	100	ABC transport system, permease component YbhS
33	1275	369	fig|562.1021.peg.1275	ABC transport system, permease component YbhR	bi	38	1225	fig|562.1022.peg.1225	100	ABC transport system, permease component YbhR
33	1276	137	fig|562.1021.peg.1276	Putative inner membrane protein	bi	38	1224	fig|562.1022.peg.1224	100	Putative inner membrane protein
33	1277	254	fig|562.1021.peg.1277	Endonuclease/Exonuclease/phosphatase family protein	bi	38	1223	fig|562.1022.peg.1223	100	Endonuclease/Exonuclease/phosphatase family protein
33	1278	414	fig|562.1021.peg.1278	Cardiolipin synthetase (EC 2.7.8.-)	bi	38	1222	fig|562.1022.peg.1222	100	Cardiolipin synthetase (EC 2.7.8.-)
33	1279	319	fig|562.1021.peg.1279	Inner membrane protein YbhQ	bi	38	1221	fig|562.1022.peg.1221	100	Inner membrane protein YbhQ
33	1280	238	fig|562.1021.peg.1280	FIG00638277: hypothetical protein	bi	38	1220	fig|562.1022.peg.1220	100	FIG00638277: hypothetical protein
33	1281	215	fig|562.1021.peg.1281	Putative membrane protein	bi	38	1219	fig|562.1022.peg.1219	100	Putative membrane protein
33	1282	151	fig|562.1021.peg.1282	Molybdenum cofactor biosynthesis protein MoaE	bi	38	1218	fig|562.1022.peg.1218	100	Molybdenum cofactor biosynthesis protein MoaE
33	1283	82	fig|562.1021.peg.1283	Molybdenum cofactor biosynthesis protein MoaD	bi	38	1217	fig|562.1022.peg.1217	100	Molybdenum cofactor biosynthesis protein MoaD
33	1284	162	fig|562.1021.peg.1284	Molybdenum cofactor biosynthesis protein MoaC	bi	38	1216	fig|562.1022.peg.1216	100	Molybdenum cofactor biosynthesis protein MoaC
33	1285	171	fig|562.1021.peg.1285	Molybdenum cofactor biosynthesis protein MoaB	bi	38	1215	fig|562.1022.peg.1215	100	Molybdenum cofactor biosynthesis protein MoaB
33	1286	330	fig|562.1021.peg.1286	Molybdenum cofactor biosynthesis protein MoaA	bi	38	1214	fig|562.1022.peg.1214	100	Molybdenum cofactor biosynthesis protein MoaA
33	1287	303	fig|562.1021.peg.1287	hypothetical protein	bi	38	1213	fig|562.1022.peg.1213	100	hypothetical protein
33	1288	674	fig|562.1021.peg.1288	Excinuclease ABC subunit B	bi	38	1212	fig|562.1022.peg.1212	100	Excinuclease ABC subunit B
33	1289	226	fig|562.1021.peg.1289	Dethiobiotin synthetase (EC 6.3.3.3)	bi	38	1211	fig|562.1022.peg.1211	100	Dethiobiotin synthetase (EC 6.3.3.3)
33	1290	252	fig|562.1021.peg.1290	Biotin synthesis protein BioC	bi	38	1210	fig|562.1022.peg.1210	100	Biotin synthesis protein BioC
33	1291	385	fig|562.1021.peg.1291	8-amino-7-oxononanoate synthase (EC 2.3.1.47)	bi	38	1209	fig|562.1022.peg.1209	100	8-amino-7-oxononanoate synthase (EC 2.3.1.47)
33	1292	347	fig|562.1021.peg.1292	Biotin synthase (EC 2.8.1.6)	bi	38	1208	fig|562.1022.peg.1208	100	Biotin synthase (EC 2.8.1.6)
33	1293	411	fig|562.1021.peg.1293	Adenosylmethionine-8-amino-7-oxononanoate aminotransferase (EC 2.6.1.62)	bi	38	1207	fig|562.1022.peg.1207	100	Adenosylmethionine-8-amino-7-oxononanoate aminotransferase (EC 2.6.1.62)
33	1294	159	fig|562.1021.peg.1294	UPF0098 protein ybhB	bi	38	1206	fig|562.1022.peg.1206	100	UPF0098 protein ybhB
33	1295	428	fig|562.1021.peg.1295	Pectinesterase (EC 3.1.1.11)	bi	38	1205	fig|562.1022.peg.1205	100	Pectinesterase (EC 3.1.1.11)
33	1296	754	fig|562.1021.peg.1296	Putative enzyme	bi	38	1204	fig|562.1022.peg.1204	100	Putative enzyme
33	1297	478	fig|562.1021.peg.1297	2-oxoglutarate/malate translocator	bi	38	1293	fig|562.1022.peg.1293	100	2-oxoglutarate/malate translocator
33	1298	333	fig|562.1021.peg.1298	FIG00637898: hypothetical protein	bi	38	1292	fig|562.1022.peg.1292	100	FIG00637898: hypothetical protein
33	1299	43	fig|562.1021.peg.1299	FIG00640695: hypothetical protein	bi	38	1291	fig|562.1022.peg.1291	100	FIG00640695: hypothetical protein
33	1300	318	fig|562.1021.peg.1300	LysR family transcriptional regulator YbhD	bi	38	1290	fig|562.1022.peg.1290	100	LysR family transcriptional regulator YbhD
33	1301	332	fig|562.1021.peg.1301	6-phosphogluconolactonase (EC 3.1.1.31)	bi	38	1289	fig|562.1022.peg.1289	100	6-phosphogluconolactonase (EC 3.1.1.31)
33	1302	307	fig|562.1021.peg.1302	Putative phosphatase	bi	38	1288	fig|562.1022.peg.1288	100	Putative phosphatase
33	1303	353	fig|562.1021.peg.1303	Molybdenum transport ATP-binding protein ModC (TC 3.A.1.8.1)	bi	38	1287	fig|562.1022.peg.1287	100	Molybdenum transport ATP-binding protein ModC (TC 3.A.1.8.1)
33	1304	230	fig|562.1021.peg.1304	Molybdenum transport system permease protein ModB (TC 3.A.1.8.1)	bi	38	1286	fig|562.1022.peg.1286	100	Molybdenum transport system permease protein ModB (TC 3.A.1.8.1)
33	1305	258	fig|562.1021.peg.1305	Molybdenum ABC transporter, periplasmic molybdenum-binding protein ModA (TC 3.A.1.8.1)	bi	38	1285	fig|562.1022.peg.1285	100	Molybdenum ABC transporter, periplasmic molybdenum-binding protein ModA (TC 3.A.1.8.1)
33	1306	50	fig|562.1021.peg.1306	Putative exported protein	bi	38	1284	fig|562.1022.peg.1284	100	Putative exported protein
33	1307	263	fig|562.1021.peg.1307	DNA-binding domain of ModE / Molybdate-binding domain of ModE	bi	38	1283	fig|562.1022.peg.1283	100	DNA-binding domain of ModE / Molybdate-binding domain of ModE
33	1308	495	fig|562.1021.peg.1308	Putative molybdenum transport ATP-binding protein modF	bi	38	1282	fig|562.1022.peg.1282	100	Putative molybdenum transport ATP-binding protein modF
33	1309	339	fig|562.1021.peg.1309	UDP-N-acetylglucosamine 4-epimerase (EC 5.1.3.7) / UDP-glucose 4-epimerase (EC 5.1.3.2)	bi	38	1281	fig|562.1022.peg.1281	100	UDP-N-acetylglucosamine 4-epimerase (EC 5.1.3.7) / UDP-glucose 4-epimerase (EC 5.1.3.2)
33	1310	349	fig|562.1021.peg.1310	Galactose-1-phosphate uridylyltransferase (EC 2.7.7.10)	bi	38	1280	fig|562.1022.peg.1280	100	Galactose-1-phosphate uridylyltransferase (EC 2.7.7.10)
33	1311	383	fig|562.1021.peg.1311	Galactokinase (EC 2.7.1.6)	bi	38	1279	fig|562.1022.peg.1279	100	Galactokinase (EC 2.7.1.6)
33	1312	347	fig|562.1021.peg.1312	Aldose 1-epimerase (EC 5.1.3.3)	bi	38	1278	fig|562.1022.peg.1278	100	Aldose 1-epimerase (EC 5.1.3.3)
33	1313	251	fig|562.1021.peg.1313	Phosphoglycerate mutase (EC 5.4.2.1)	bi	38	1277	fig|562.1022.peg.1277	100	Phosphoglycerate mutase (EC 5.4.2.1)
33	1314	351	fig|562.1021.peg.1314	2-keto-3-deoxy-D-arabino-heptulosonate-7-phosphate synthase I alpha (EC 2.5.1.54)	bi	38	1276	fig|562.1022.peg.1276	99.6	2-keto-3-deoxy-D-arabino-heptulosonate-7-phosphate synthase I alpha (EC 2.5.1.54)
33	1315	127	fig|562.1021.peg.1315	Probable secreted protein	bi	38	1275	fig|562.1022.peg.1275	100	Probable secreted protein
33	1316	314	fig|562.1021.peg.1316	Zinc transporter ZitB	bi	38	1274	fig|562.1022.peg.1274	100	Zinc transporter ZitB
33	1317	240	fig|562.1021.peg.1317	Ribosyl nicotinamide transporter, PnuC-like	bi	38	1273	fig|562.1022.peg.1273	100	Ribosyl nicotinamide transporter, PnuC-like
33	1318	345	fig|562.1021.peg.1318	Quinolinate synthetase (EC 2.5.1.72)	bi	38	1272	fig|562.1022.peg.1272	100	Quinolinate synthetase (EC 2.5.1.72)
33	1319	264	fig|562.1021.peg.1319	TPR repeat containing exported protein; Putative periplasmic protein contains a protein prenylyltransferase domain	bi	38	1271	fig|562.1022.peg.1271	100	TPR repeat containing exported protein; Putative periplasmic protein contains a protein prenylyltransferase domain
33	1320	174	fig|562.1021.peg.1320	18K peptidoglycan-associated outer membrane lipoprotein; Peptidoglycan-associated lipoprotein precursor; Outer membrane protein P6; OmpA/MotB precursor	bi	38	1270	fig|562.1022.peg.1270	100	18K peptidoglycan-associated outer membrane lipoprotein; Peptidoglycan-associated lipoprotein precursor; Outer membrane protein P6; OmpA/MotB precursor
33	1321	431	fig|562.1021.peg.1321	tolB protein precursor, periplasmic protein involved in the tonb-independent uptake of group A colicins	bi	38	1269	fig|562.1022.peg.1269	100	tolB protein precursor, periplasmic protein involved in the tonb-independent uptake of group A colicins
33	1322	433	fig|562.1021.peg.1322	TolA protein	bi	38	1268	fig|562.1022.peg.1268	100	TolA protein
33	1323	143	fig|562.1021.peg.1323	Tol biopolymer transport system, TolR protein	bi	38	1267	fig|562.1022.peg.1267	100	Tol biopolymer transport system, TolR protein
33	1324	228	fig|562.1021.peg.1324	MotA/TolQ/ExbB proton channel family protein	bi	38	1266	fig|562.1022.peg.1266	100	MotA/TolQ/ExbB proton channel family protein
33	1325	135	fig|562.1021.peg.1325	4-hydroxybenzoyl-CoA thioesterase family active site	bi	38	1265	fig|562.1022.peg.1265	100	4-hydroxybenzoyl-CoA thioesterase family active site
33	1326	98	fig|562.1021.peg.1326	Protein YbgE	bi	38	1264	fig|562.1022.peg.1264	100	Protein YbgE
33	1327	38	fig|562.1021.peg.1327	Cyd operon protein YbgT	bi	38	1263	fig|562.1022.peg.1263	100	Cyd operon protein YbgT
33	1328	380	fig|562.1021.peg.1328	Cytochrome d ubiquinol oxidase subunit II (EC 1.10.3.-)	bi	38	1262	fig|562.1022.peg.1262	100	Cytochrome d ubiquinol oxidase subunit II (EC 1.10.3.-)
33	1329	523	fig|562.1021.peg.1329	Cytochrome d ubiquinol oxidase subunit I (EC 1.10.3.-)	bi	38	1261	fig|562.1022.peg.1261	100	Cytochrome d ubiquinol oxidase subunit I (EC 1.10.3.-)
33	1330	76	fig|562.1021.peg.1330	FIG00640343: hypothetical protein	-				0
33	1331	878	fig|562.1021.peg.1331	Alpha-mannosidase (EC 3.2.1.24)	bi	38	1260	fig|562.1022.peg.1260	100	Alpha-mannosidase (EC 3.2.1.24)
33	1332	639	fig|562.1021.peg.1332	PTS system HrsA EIIA component / PTS system HrsA EIIB component / PTS system HrsA permease IIC component	bi	38	1259	fig|562.1022.peg.1259	100	PTS system HrsA EIIA component / PTS system HrsA EIIB component / PTS system HrsA permease IIC component
33	1333	315	fig|562.1021.peg.1333	Transcriptional regulator of succinyl CoA synthetase operon	bi	38	1258	fig|562.1022.peg.1258	100	Transcriptional regulator of succinyl CoA synthetase operon
33	1334	389	fig|562.1021.peg.1334	Succinyl-CoA ligase [ADP-forming] beta chain (EC 6.2.1.5)	bi	38	1257	fig|562.1022.peg.1257	100	Succinyl-CoA ligase [ADP-forming] beta chain (EC 6.2.1.5)
33	1335	406	fig|562.1021.peg.1335	Dihydrolipoamide succinyltransferase component (E2) of 2-oxoglutarate dehydrogenase complex (EC 2.3.1.61)	bi	38	1256	fig|562.1022.peg.1256	100	Dihydrolipoamide succinyltransferase component (E2) of 2-oxoglutarate dehydrogenase complex (EC 2.3.1.61)
33	1336	934	fig|562.1021.peg.1336	2-oxoglutarate dehydrogenase E1 component (EC 1.2.4.2)	bi	38	1255	fig|562.1022.peg.1255	100	2-oxoglutarate dehydrogenase E1 component (EC 1.2.4.2)
33	1337	44	fig|562.1021.peg.1337	hypothetical protein	-				0
33	1338	239	fig|562.1021.peg.1338	Succinate dehydrogenase iron-sulfur protein (EC 1.3.99.1)	bi	38	1203	fig|562.1022.peg.1203	100	Succinate dehydrogenase iron-sulfur protein (EC 1.3.99.1)
33	1339	589	fig|562.1021.peg.1339	Succinate dehydrogenase flavoprotein subunit (EC 1.3.99.1)	bi	38	1202	fig|562.1022.peg.1202	100	Succinate dehydrogenase flavoprotein subunit (EC 1.3.99.1)
33	1340	116	fig|562.1021.peg.1340	Succinate dehydrogenase hydrophobic membrane anchor protein	bi	38	1201	fig|562.1022.peg.1201	100	Succinate dehydrogenase hydrophobic membrane anchor protein
33	1341	96	fig|562.1021.peg.1341	Succinate dehydrogenase cytochrome b-556 subunit	bi	38	1200	fig|562.1022.peg.1200	100	Succinate dehydrogenase cytochrome b-556 subunit
33	1342	81	fig|562.1021.peg.1342	hypothetical protein	bi	38	1199	fig|562.1022.peg.1199	100	hypothetical protein
33	1343	428	fig|562.1021.peg.1343	Citrate synthase (si) (EC 2.3.3.1)	bi	38	1198	fig|562.1022.peg.1198	100	Citrate synthase (si) (EC 2.3.3.1)
33	1344	43	fig|562.1021.peg.1344	hypothetical protein	bi	38	1197	fig|562.1022.peg.1197	100	hypothetical protein
33	1345	189	fig|562.1021.peg.1345	Uncharacterized fimbrial-like protein ygiL precursor	bi	38	1196	fig|562.1022.peg.1196	100	Uncharacterized fimbrial-like protein ygiL precursor
33	1346	817	fig|562.1021.peg.1346	Uncharacterized outer membrane usher protein yqiG precursor	bi	38	1195	fig|562.1022.peg.1195	100	Uncharacterized outer membrane usher protein yqiG precursor
33	1347	244	fig|562.1021.peg.1347	Putative chaperone	bi	38	1194	fig|562.1022.peg.1194	100	Putative chaperone
33	1348	354	fig|562.1021.peg.1348	FIG00637862: hypothetical protein	bi	38	1193	fig|562.1022.peg.1193	100	FIG00637862: hypothetical protein
33	1349	349	fig|562.1021.peg.1349	Putative transport protein	bi	38	1192	fig|562.1022.peg.1192	100	Putative transport protein
33	1350	264	fig|562.1021.peg.1350	Endonuclease VIII	bi	38	1191	fig|562.1022.peg.1191	100	Endonuclease VIII
33	1351	245	fig|562.1021.peg.1351	Lactam utilization protein LamB	bi	38	1190	fig|562.1022.peg.1190	100	Lactam utilization protein LamB
33	1352	311	fig|562.1021.peg.1352	Allophanate hydrolase 2 subunit 2 (EC 3.5.1.54)	bi	38	1189	fig|562.1022.peg.1189	100	Allophanate hydrolase 2 subunit 2 (EC 3.5.1.54)
33	1353	219	fig|562.1021.peg.1353	Allophanate hydrolase 2 subunit 1 (EC 3.5.1.54)	bi	38	1188	fig|562.1022.peg.1188	100	Allophanate hydrolase 2 subunit 1 (EC 3.5.1.54)
33	1354	248	fig|562.1021.peg.1354	FIG137478: Hypothetical protein YbgI	bi	38	1187	fig|562.1022.peg.1187	100	FIG137478: Hypothetical protein YbgI
33	1355	494	fig|562.1021.peg.1355	Di/tripeptide permease YbgH	bi	38	1186	fig|562.1022.peg.1186	100	Di/tripeptide permease YbgH
33	1356	473	fig|562.1021.peg.1356	Deoxyribodipyrimidine photolyase (EC 4.1.99.3)	bi	38	1185	fig|562.1022.peg.1185	100	Deoxyribodipyrimidine photolyase (EC 4.1.99.3)
33	1357	170	fig|562.1021.peg.1357	FIG143828: Hypothetical protein YbgA	bi	38	1184	fig|562.1022.peg.1184	100	FIG143828: Hypothetical protein YbgA
34	1358	97	fig|562.1021.peg.1358	putative virulence protein	bi	37	1183	fig|562.1022.peg.1183	100	putative virulence protein
34	1359	38	fig|562.1021.peg.1359	hypothetical protein	bi	37	1182	fig|562.1022.peg.1182	100	hypothetical protein
35	1360	137	fig|562.1021.peg.1360	Mobile element protein	uni	73	3672	fig|562.1022.peg.3672	34.17	Mobile element protein
36	1361	78	fig|562.1021.peg.1361	Mobile element protein	uni	42	1612	fig|562.1022.peg.1612	63.38	Prophage lambda integrase
36	1362	244	fig|562.1021.peg.1362	Outer membrane protein W precursor	-				0
36	1363	248	fig|562.1021.peg.1363	Membrane protein YciC, linked to IspA	bi	39	1321	fig|562.1022.peg.1321	100	Membrane protein YciC, linked to IspA
36	1364	180	fig|562.1021.peg.1364	Intracellular septation protein IspA	bi	39	1320	fig|562.1022.peg.1320	100	Intracellular septation protein IspA
36	1365	115	fig|562.1021.peg.1365	Acyl-CoA thioesterase YciA, involved in membrane biogenesis	bi	39	1319	fig|562.1022.peg.1319	100	Acyl-CoA thioesterase YciA, involved in membrane biogenesis
36	1366	240	fig|562.1021.peg.1366	Ferric siderophore transport system, periplasmic binding protein TonB	bi	39	1318	fig|562.1022.peg.1318	100	Ferric siderophore transport system, periplasmic binding protein TonB
36	1367	99	fig|562.1021.peg.1367	YciL protein	bi	39	1317	fig|562.1022.peg.1317	100	YciL protein
36	1368	403	fig|562.1021.peg.1368	Potassium channel protein	bi	39	1316	fig|562.1022.peg.1316	100	Potassium channel protein
36	1369	487	fig|562.1021.peg.1369	Cardiolipin synthetase (EC 2.7.8.-)	bi	39	1315	fig|562.1022.peg.1315	100	Cardiolipin synthetase (EC 2.7.8.-)
36	1370	110	fig|562.1021.peg.1370	FIG002901: hypothetical protein co-occurring with Cardiolipin synthetase	bi	39	1314	fig|562.1022.peg.1314	100	FIG002901: hypothetical protein co-occurring with Cardiolipin synthetase
36	1371	335	fig|562.1021.peg.1371	Oligopeptide transport ATP-binding protein OppF (TC 3.A.1.5.1)	bi	39	1313	fig|562.1022.peg.1313	100	Oligopeptide transport ATP-binding protein OppF (TC 3.A.1.5.1)
36	1372	338	fig|562.1021.peg.1372	Oligopeptide transport ATP-binding protein OppD (TC 3.A.1.5.1)	bi	39	1312	fig|562.1022.peg.1312	100	Oligopeptide transport ATP-binding protein OppD (TC 3.A.1.5.1)
36	1373	303	fig|562.1021.peg.1373	Oligopeptide transport system permease protein OppC (TC 3.A.1.5.1)	bi	39	1311	fig|562.1022.peg.1311	100	Oligopeptide transport system permease protein OppC (TC 3.A.1.5.1)
36	1374	307	fig|562.1021.peg.1374	Oligopeptide transport system permease protein OppB (TC 3.A.1.5.1)	bi	39	1310	fig|562.1022.peg.1310	100	Oligopeptide transport system permease protein OppB (TC 3.A.1.5.1)
36	1375	559	fig|562.1021.peg.1375	Oligopeptide ABC transporter, periplasmic oligopeptide-binding protein OppA (TC 3.A.1.5.1)	bi	39	1309	fig|562.1022.peg.1309	100	Oligopeptide ABC transporter, periplasmic oligopeptide-binding protein OppA (TC 3.A.1.5.1)
36	1376	54	fig|562.1021.peg.1376	FIG00638240: hypothetical protein	bi	39	1308	fig|562.1022.peg.1308	100	FIG00638240: hypothetical protein
36	1377	216	fig|562.1021.peg.1377	Putative membrane protein	bi	39	1307	fig|562.1022.peg.1307	100	Putative membrane protein
36	1378	892	fig|562.1021.peg.1378	Alcohol dehydrogenase (EC 1.1.1.1); Acetaldehyde dehydrogenase (EC 1.2.1.10)	bi	39	1306	fig|562.1022.peg.1306	100	Alcohol dehydrogenase (EC 1.1.1.1); Acetaldehyde dehydrogenase (EC 1.2.1.10)
36	1379	443	fig|562.1021.peg.1379	Mobile element protein	bi	39	1305	fig|562.1022.peg.1305	100	Mobile element protein
36	1380	176	fig|562.1021.peg.1380	Thymidine kinase (EC 2.7.1.21)	bi	39	1304	fig|562.1022.peg.1304	100	Thymidine kinase (EC 2.7.1.21)
36	1381	138	fig|562.1021.peg.1381	DNA-binding protein H-NS	bi	39	1303	fig|562.1022.peg.1303	100	DNA-binding protein H-NS
36	1382	303	fig|562.1021.peg.1382	UTP--glucose-1-phosphate uridylyltransferase (EC 2.7.7.9)	bi	39	1302	fig|562.1022.peg.1302	100	UTP--glucose-1-phosphate uridylyltransferase (EC 2.7.7.9)
36	1383	338	fig|562.1021.peg.1383	Hnr protein	bi	39	1301	fig|562.1022.peg.1301	100	Hnr protein
36	1384	302	fig|562.1021.peg.1384	UPF0028 protein YchK	bi	39	1300	fig|562.1022.peg.1300	100	UPF0028 protein YchK
36	1385	120	fig|562.1021.peg.1385	UPF0225 protein YchJ	bi	39	1299	fig|562.1022.peg.1299	100	UPF0225 protein YchJ
36	1386	281	fig|562.1021.peg.1386	Formyltetrahydrofolate deformylase (EC 3.5.1.10)	bi	39	1298	fig|562.1022.peg.1298	100	Formyltetrahydrofolate deformylase (EC 3.5.1.10)
36	1387	226	fig|562.1021.peg.1387	Respiratory nitrate reductase gamma chain (EC 1.7.99.4)	bi	39	1297	fig|562.1022.peg.1297	100	Respiratory nitrate reductase gamma chain (EC 1.7.99.4)
36	1388	237	fig|562.1021.peg.1388	Respiratory nitrate reductase delta chain (EC 1.7.99.4)	bi	39	1296	fig|562.1022.peg.1296	100	Respiratory nitrate reductase delta chain (EC 1.7.99.4)
36	1389	513	fig|562.1021.peg.1389	Respiratory nitrate reductase beta chain (EC 1.7.99.4)	bi	39	1295	fig|562.1022.peg.1295	99.61	Respiratory nitrate reductase beta chain (EC 1.7.99.4)
36	1390	1248	fig|562.1021.peg.1390	Respiratory nitrate reductase alpha chain (EC 1.7.99.4)	uni	54	2894	fig|562.1022.peg.2894	27.55	Anaerobic dimethyl sulfoxide reductase chain A (EC 1.8.99.-)
36	1391	464	fig|562.1021.peg.1391	Nitrate/nitrite transporter	bi	39	1401	fig|562.1022.peg.1401	100	Nitrate/nitrite transporter
36	1392	73	fig|562.1021.peg.1392	FIG00637970: hypothetical protein	bi	39	1400	fig|562.1022.peg.1400	100	FIG00637970: hypothetical protein
36	1393	599	fig|562.1021.peg.1393	Nitrate/nitrite sensor protein (EC 2.7.3.-)	bi	39	1399	fig|562.1022.peg.1399	100	Nitrate/nitrite sensor protein (EC 2.7.3.-)
36	1394	217	fig|562.1021.peg.1394	Nitrate/nitrite response regulator protein	bi	39	1398	fig|562.1022.peg.1398	100	Nitrate/nitrite response regulator protein
36	1395	465	fig|562.1021.peg.1395	Invasin	bi	39	1397	fig|562.1022.peg.1397	100	Invasin
36	1396	118	fig|562.1021.peg.1396	Putative ACR protein	bi	39	1396	fig|562.1022.peg.1396	100	Putative ACR protein
36	1397	232	fig|562.1021.peg.1397	Cation transport protein chaC	bi	39	1395	fig|562.1022.peg.1395	100	Cation transport protein chaC
36	1398	77	fig|562.1021.peg.1398	Cation transport regulator chaB	bi	39	1394	fig|562.1022.peg.1394	100	Cation transport regulator chaB
36	1399	367	fig|562.1021.peg.1399	Calcium/proton antiporter	bi	39	1393	fig|562.1022.peg.1393	100	Calcium/proton antiporter
36	1400	285	fig|562.1021.peg.1400	2-Keto-3-deoxy-D-manno-octulosonate-8-phosphate synthase (EC 2.5.1.55)	bi	39	1392	fig|562.1022.peg.1392	100	2-Keto-3-deoxy-D-manno-octulosonate-8-phosphate synthase (EC 2.5.1.55)
36	1401	270	fig|562.1021.peg.1401	FIG002708: Protein SirB1	bi	39	1391	fig|562.1022.peg.1391	100	FIG002708: Protein SirB1
36	1402	131	fig|562.1021.peg.1402	FIG002082: Protein SirB2	bi	39	1390	fig|562.1022.peg.1390	100	FIG002082: Protein SirB2
36	1403	278	fig|562.1021.peg.1403	Protein-N(5)-glutamine methyltransferase PrmC, methylates polypeptide chain release factors RF1 and RF2	bi	39	1389	fig|562.1022.peg.1389	100	Protein-N(5)-glutamine methyltransferase PrmC, methylates polypeptide chain release factors RF1 and RF2
36	1404	361	fig|562.1021.peg.1404	Peptide chain release factor 1	bi	39	1388	fig|562.1022.peg.1388	100	Peptide chain release factor 1
36	1405	419	fig|562.1021.peg.1405	Glutamyl-tRNA reductase (EC 1.2.1.70)	bi	39	1387	fig|562.1022.peg.1387	100	Glutamyl-tRNA reductase (EC 1.2.1.70)
36	1406	208	fig|562.1021.peg.1406	Outer membrane lipoprotein LolB	bi	39	1386	fig|562.1022.peg.1386	100	Outer membrane lipoprotein LolB
36	1407	284	fig|562.1021.peg.1407	4-diphosphocytidyl-2-C-methyl-D-erythritol kinase (EC 2.7.1.148)	bi	39	1385	fig|562.1022.peg.1385	100	4-diphosphocytidyl-2-C-methyl-D-erythritol kinase (EC 2.7.1.148)
36	1408	316	fig|562.1021.peg.1408	Ribose-phosphate pyrophosphokinase (EC 2.7.6.1)	bi	39	1384	fig|562.1022.peg.1384	100	Ribose-phosphate pyrophosphokinase (EC 2.7.6.1)
36	1409	560	fig|562.1021.peg.1409	Putative sulfate permease	bi	39	1383	fig|562.1022.peg.1383	100	Putative sulfate permease
36	1410	93	fig|562.1021.peg.1410	Putative membrane protein YchH	bi	39	1382	fig|562.1022.peg.1382	100	Putative membrane protein YchH
36	1411	195	fig|562.1021.peg.1411	Peptidyl-tRNA hydrolase (EC 3.1.1.29)	bi	39	1381	fig|562.1022.peg.1381	100	Peptidyl-tRNA hydrolase (EC 3.1.1.29)
36	1412	364	fig|562.1021.peg.1412	GTP-binding and nucleic acid-binding protein YchF	bi	39	1380	fig|562.1022.peg.1380	100	GTP-binding and nucleic acid-binding protein YchF
36	1413	86	fig|562.1021.peg.1413	hypothetical protein	-				0
36	1414	675	fig|562.1021.peg.1414	Putative adhesion and penetration protein	bi	39	1379	fig|562.1022.peg.1379	100	Putative adhesion and penetration protein
36	1415	640	fig|562.1021.peg.1415	Phosphoenolpyruvate-dihydroxyacetone phosphotransferase operon regulatory protein DhaR	bi	39	1378	fig|562.1022.peg.1378	100	Phosphoenolpyruvate-dihydroxyacetone phosphotransferase operon regulatory protein DhaR
36	1416	357	fig|562.1021.peg.1416	Phosphoenolpyruvate-dihydroxyacetone phosphotransferase (EC 2.7.1.121), dihydroxyacetone binding subunit DhaK	bi	39	1377	fig|562.1022.peg.1377	100	Phosphoenolpyruvate-dihydroxyacetone phosphotransferase (EC 2.7.1.121), dihydroxyacetone binding subunit DhaK
36	1417	211	fig|562.1021.peg.1417	Phosphoenolpyruvate-dihydroxyacetone phosphotransferase (EC 2.7.1.121), ADP-binding subunit DhaL	bi	39	1376	fig|562.1022.peg.1376	100	Phosphoenolpyruvate-dihydroxyacetone phosphotransferase (EC 2.7.1.121), ADP-binding subunit DhaL
36	1418	473	fig|562.1021.peg.1418	Phosphoenolpyruvate-dihydroxyacetone phosphotransferase (EC 2.7.1.121), subunit DhaM; DHA-specific IIA component / DHA-specific phosphocarrier protein HPr / DHA-specific EI component	bi	39	1375	fig|562.1022.peg.1375	100	Phosphoenolpyruvate-dihydroxyacetone phosphotransferase (EC 2.7.1.121), subunit DhaM; DHA-specific IIA component / DHA-specific phosphocarrier protein HPr / DHA-specific EI component
36	1419	49	fig|562.1021.peg.1419	FIG00638384: hypothetical protein	bi	39	1374	fig|562.1022.peg.1374	100	FIG00638384: hypothetical protein
36	1420	566	fig|562.1021.peg.1420	Trehalase (EC 3.2.1.28); Periplasmic trehalase precursor (EC 3.2.1.28)	bi	39	1373	fig|562.1022.peg.1373	100	Trehalase (EC 3.2.1.28); Periplasmic trehalase precursor (EC 3.2.1.28)
36	1421	147	fig|562.1021.peg.1421	FIG00637958: hypothetical protein	bi	39	1372	fig|562.1022.peg.1372	100	FIG00637958: hypothetical protein
36	1422	85	fig|562.1021.peg.1422	UPF0410 protein YmgE	bi	39	1371	fig|562.1022.peg.1371	100	UPF0410 protein YmgE
36	1423	245	fig|562.1021.peg.1423	Inner membrane protein	bi	39	1370	fig|562.1022.peg.1370	100	Inner membrane protein
36	1424	204	fig|562.1021.peg.1424	Membrane-bound lytic murein transglycosylase E (EC 3.2.1.-)	bi	39	1369	fig|562.1022.peg.1369	100	Membrane-bound lytic murein transglycosylase E (EC 3.2.1.-)
36	1425	305	fig|562.1021.peg.1425	Muramoyltetrapeptide carboxypeptidase (EC 3.4.17.13)	bi	39	1368	fig|562.1022.peg.1368	100	Muramoyltetrapeptide carboxypeptidase (EC 3.4.17.13)
36	1426	579	fig|562.1021.peg.1426	Cell volume regulation protein A	bi	39	1367	fig|562.1022.peg.1367	100	Cell volume regulation protein A
36	1427	43	fig|562.1021.peg.1427	FIG00637931: hypothetical protein	bi	39	1366	fig|562.1022.peg.1366	100	FIG00637931: hypothetical protein
36	1428	357	fig|562.1021.peg.1428	Alanine racemase (EC 5.1.1.1) ## catabolic	bi	39	1365	fig|562.1022.peg.1365	100	Alanine racemase (EC 5.1.1.1) ## catabolic
36	1429	424	fig|562.1021.peg.1429	D-amino acid dehydrogenase small subunit (EC 1.4.99.1)	bi	39	1364	fig|562.1022.peg.1364	100	D-amino acid dehydrogenase small subunit (EC 1.4.99.1)
36	1430	511	fig|562.1021.peg.1430	Stage V sporulation protein involved in spore cortex synthesis (SpoVR)	bi	39	1363	fig|562.1022.peg.1363	100	Stage V sporulation protein involved in spore cortex synthesis (SpoVR)
36	1431	240	fig|562.1021.peg.1431	Transcriptional regulator for fatty acid degradation FadR, GntR family	bi	39	1362	fig|562.1022.peg.1362	100	Transcriptional regulator for fatty acid degradation FadR, GntR family
36	1432	514	fig|562.1021.peg.1432	Na+/H+ antiporter NhaB	bi	39	1361	fig|562.1022.peg.1361	100	Na+/H+ antiporter NhaB
36	1433	177	fig|562.1021.peg.1433	Periplasmic thiol:disulfide oxidoreductase DsbB, required for DsbA reoxidation	bi	39	1360	fig|562.1022.peg.1360	100	Periplasmic thiol:disulfide oxidoreductase DsbB, required for DsbA reoxidation
36	1434	423	fig|562.1021.peg.1434	Error-prone, lesion bypass DNA polymerase V (UmuC)	bi	39	1359	fig|562.1022.peg.1359	100	Error-prone, lesion bypass DNA polymerase V (UmuC)
36	1435	140	fig|562.1021.peg.1435	Error-prone repair protein UmuD	bi	39	1358	fig|562.1022.peg.1358	100	Error-prone repair protein UmuD
36	1436	305	fig|562.1021.peg.1436	Hemolysin E, chromosomal	bi	39	1357	fig|562.1022.peg.1357	100	Hemolysin E, chromosomal
36	1437	190	fig|562.1021.peg.1437	YcgN (Fragment)	bi	39	1356	fig|562.1022.peg.1356	100	YcgN (Fragment)
36	1438	220	fig|562.1021.peg.1438	FIG094199: Fumarylacetoacetate hydrolase	bi	39	1355	fig|562.1022.peg.1355	100	FIG094199: Fumarylacetoacetate hydrolase
36	1439	98	fig|562.1021.peg.1439	Protein YcgL	bi	39	1354	fig|562.1022.peg.1354	100	Protein YcgL
36	1440	134	fig|562.1021.peg.1440	FIG01045439: hypothetical protein	bi	39	1353	fig|562.1022.peg.1353	100	FIG01045439: hypothetical protein
36	1441	123	fig|562.1021.peg.1441	orf, hypothetical protein	bi	39	1352	fig|562.1022.peg.1352	100	orf, hypothetical protein
36	1442	232	fig|562.1021.peg.1442	Septum site-determining protein MinC	bi	39	1351	fig|562.1022.peg.1351	100	Septum site-determining protein MinC
36	1443	271	fig|562.1021.peg.1443	Septum site-determining protein MinD	bi	39	1350	fig|562.1022.peg.1350	100	Septum site-determining protein MinD
36	1444	89	fig|562.1021.peg.1444	Cell division topological specificity factor MinE	bi	39	1349	fig|562.1022.peg.1349	100	Cell division topological specificity factor MinE
36	1445	50	fig|562.1021.peg.1445	hypothetical protein	bi	39	1348	fig|562.1022.peg.1348	100	hypothetical protein
36	1446	115	fig|562.1021.peg.1446	FIG00639301: hypothetical protein	bi	39	1347	fig|562.1022.peg.1347	100	FIG00639301: hypothetical protein
36	1447	110	fig|562.1021.peg.1447	FIG00637894: hypothetical protein	bi	39	1346	fig|562.1022.peg.1346	100	FIG00637894: hypothetical protein
36	1448	774	fig|562.1021.peg.1448	AidA-I adhesin-like protein	bi	39	1345	fig|562.1022.peg.1345	100	AidA-I adhesin-like protein
36	1449	70	fig|562.1021.peg.1449	AidA-I adhesin-like protein	bi	39	1344	fig|562.1022.peg.1344	100	AidA-I adhesin-like protein
36	1450	40	fig|562.1021.peg.1450	FIG00638885: hypothetical protein	bi	39	1343	fig|562.1022.peg.1343	100	FIG00638885: hypothetical protein
36	1451	73	fig|562.1021.peg.1451	FIG00638313: hypothetical protein	bi	39	1342	fig|562.1022.peg.1342	100	FIG00638313: hypothetical protein
36	1452	495	fig|562.1021.peg.1452	FIG00638205: hypothetical protein	bi	39	1341	fig|562.1022.peg.1341	100	FIG00638205: hypothetical protein
36	1453	59	fig|562.1021.peg.1453	FIG00638803: hypothetical protein	bi	39	1339	fig|562.1022.peg.1339	100	FIG00638803: hypothetical protein
36	1454	57	fig|562.1021.peg.1454	hypothetical protein	bi	39	1338	fig|562.1022.peg.1338	100	hypothetical protein
36	1455	404	fig|562.1021.peg.1455	Hypothetical protein ycgF	bi	39	1336	fig|562.1022.peg.1336	100	Hypothetical protein ycgF
36	1456	244	fig|562.1021.peg.1456	Putative HTH-type transcriptional regulator ycgE	bi	39	1335	fig|562.1022.peg.1335	100	Putative HTH-type transcriptional regulator ycgE
36	1457	135	fig|562.1021.peg.1457	FIG00638962: hypothetical protein	bi	39	1334	fig|562.1022.peg.1334	100	FIG00638962: hypothetical protein
36	1458	417	fig|562.1021.peg.1458	Isocitrate dehydrogenase [NADP] (EC 1.1.1.42)	bi	39	1333	fig|562.1022.peg.1333	100	Isocitrate dehydrogenase [NADP] (EC 1.1.1.42)
36	1459	208	fig|562.1021.peg.1459	Ribosomal large subunit pseudouridine synthase E (EC 4.2.1.70)	bi	39	1332	fig|562.1022.peg.1332	100	Ribosomal large subunit pseudouridine synthase E (EC 4.2.1.70)
36	1460	154	fig|562.1021.peg.1460	Nudix-like NDP and NTP phosphohydrolase YmfB	bi	39	1331	fig|562.1022.peg.1331	100	Nudix-like NDP and NTP phosphohydrolase YmfB
36	1461	369	fig|562.1021.peg.1461	tRNA-specific 2-thiouridylase MnmA	bi	39	1330	fig|562.1022.peg.1330	100	tRNA-specific 2-thiouridylase MnmA
36	1462	214	fig|562.1021.peg.1462	FIG002903: a protein of unknown function perhaps involved in purine metabolism	bi	39	1329	fig|562.1022.peg.1329	100	FIG002903: a protein of unknown function perhaps involved in purine metabolism
36	1463	457	fig|562.1021.peg.1463	Adenylosuccinate lyase (EC 4.3.2.2)	bi	39	1328	fig|562.1022.peg.1328	100	Adenylosuccinate lyase (EC 4.3.2.2)
36	1464	224	fig|562.1021.peg.1464	Transcriptional regulatory protein PhoP	bi	39	1327	fig|562.1022.peg.1327	100	Transcriptional regulatory protein PhoP
36	1465	487	fig|562.1021.peg.1465	Sensor protein PhoQ (EC 2.7.13.3)	bi	39	1326	fig|562.1022.peg.1326	100	Sensor protein PhoQ (EC 2.7.13.3)
36	1466	374	fig|562.1021.peg.1466	FIG002776: hypothetical protein	bi	39	1325	fig|562.1022.peg.1325	100	FIG002776: hypothetical protein
36	1467	410	fig|562.1021.peg.1467	Tripeptide aminopeptidase (EC 3.4.11.4)	bi	39	1324	fig|562.1022.peg.1324	100	Tripeptide aminopeptidase (EC 3.4.11.4)
36	1468	72	fig|562.1021.peg.1468	FIG00639905: hypothetical protein	bi	39	1323	fig|562.1022.peg.1323	100	FIG00639905: hypothetical protein
36	1469	379	fig|562.1021.peg.1469	Putrescine transport ATP-binding protein PotA (TC 3.A.1.11.1)	bi	39	1322	fig|562.1022.peg.1322	100	Putrescine transport ATP-binding protein PotA (TC 3.A.1.11.1)
36	1470	278	fig|562.1021.peg.1470	Spermidine Putrescine ABC transporter permease component PotB (TC 3.A.1.11.1)	uni	65	3414	fig|562.1022.peg.3414	47.91	Putrescine transport system permease protein PotH (TC 3.A.1.11.2)
36	1471	44	fig|562.1021.peg.1471	hypothetical protein	bi	39	1294	fig|562.1022.peg.1294	100	hypothetical protein
37	1472	253	fig|562.1021.peg.1472	ABC-type polar amino acid transport system, ATPase component	bi	40	1414	fig|562.1022.peg.1414	100	ABC-type polar amino acid transport system, ATPase component
37	1473	368	fig|562.1021.peg.1473	Glutamate Aspartate transport system permease protein GltK (TC 3.A.1.3.4)	bi	40	1413	fig|562.1022.peg.1413	100	Glutamate Aspartate transport system permease protein GltK (TC 3.A.1.3.4)
37	1474	394	fig|562.1021.peg.1474	Glutamate Aspartate transport system permease protein GltJ (TC 3.A.1.3.4)	bi	40	1412	fig|562.1022.peg.1412	100	Glutamate Aspartate transport system permease protein GltJ (TC 3.A.1.3.4)
37	1475	342	fig|562.1021.peg.1475	Glutamate Aspartate periplasmic binding protein precursor GltI (TC 3.A.1.3.4)	bi	40	1411	fig|562.1022.peg.1411	100	Glutamate Aspartate periplasmic binding protein precursor GltI (TC 3.A.1.3.4)
37	1476	95	fig|562.1021.peg.1476	hypothetical protein	bi	40	1410	fig|562.1022.peg.1410	100	hypothetical protein
37	1477	967	fig|562.1021.peg.1477	RND efflux system, inner membrane transporter CmeB	bi	40	1409	fig|562.1022.peg.1409	100	RND efflux system, inner membrane transporter CmeB
37	1478	386	fig|562.1021.peg.1478	Acriflavine resistance protein E (AcrE)	bi	40	1505	fig|562.1022.peg.1505	100	Acriflavine resistance protein E (AcrE)
37	1479	221	fig|562.1021.peg.1479	Transcription repressor of multidrug efflux pump acrAB operon, TetR (AcrR) family	bi	40	1504	fig|562.1022.peg.1504	100	Transcription repressor of multidrug efflux pump acrAB operon, TetR (AcrR) family
37	1480	38	fig|562.1021.peg.1480	Putative periplasmic protein	bi	40	1503	fig|562.1022.peg.1503	100	Putative periplasmic protein
37	1481	295	fig|562.1021.peg.1481	Adenine-specific methyltransferase (EC 2.1.1.72)	bi	40	1502	fig|562.1022.peg.1502	100	Adenine-specific methyltransferase (EC 2.1.1.72)
37	1482	99	fig|562.1021.peg.1482	DNA-binding protein Fis	bi	40	1501	fig|562.1022.peg.1501	100	DNA-binding protein Fis
37	1483	282	fig|562.1021.peg.1483	tRNA dihydrouridine synthase B (EC 1.-.-.-)	bi	40	1500	fig|562.1022.peg.1500	100	tRNA dihydrouridine synthase B (EC 1.-.-.-)
37	1484	294	fig|562.1021.peg.1484	Ribosomal protein L11 methyltransferase (EC 2.1.1.-)	bi	40	1499	fig|562.1022.peg.1499	100	Ribosomal protein L11 methyltransferase (EC 2.1.1.-)
37	1485	484	fig|562.1021.peg.1485	Pantothenate:Na+ symporter (TC 2.A.21.1.1)	bi	40	1498	fig|562.1022.peg.1498	100	Pantothenate:Na+ symporter (TC 2.A.21.1.1)
37	1486	81	fig|562.1021.peg.1486	FIG003021: Membrane protein	bi	40	1497	fig|562.1022.peg.1497	100	FIG003021: Membrane protein
37	1487	450	fig|562.1021.peg.1487	Biotin carboxylase of acetyl-CoA carboxylase (EC 6.3.4.14)	bi	40	1496	fig|562.1022.peg.1496	100	Biotin carboxylase of acetyl-CoA carboxylase (EC 6.3.4.14)
37	1488	157	fig|562.1021.peg.1488	Biotin carboxyl carrier protein of acetyl-CoA carboxylase	bi	40	1495	fig|562.1022.peg.1495	100	Biotin carboxyl carrier protein of acetyl-CoA carboxylase
37	1489	40	fig|562.1021.peg.1489	hypothetical protein	bi	40	1494	fig|562.1022.peg.1494	100	hypothetical protein
37	1490	325	fig|562.1021.peg.1490	YhdH, a putative quinone oxidoreductase	bi	40	1493	fig|562.1022.peg.1493	100	YhdH, a putative quinone oxidoreductase
37	1491	647	fig|562.1021.peg.1491	Putative lipoprotein	bi	40	1492	fig|562.1022.peg.1492	100	Putative lipoprotein
37	1492	348	fig|562.1021.peg.1492	Rod shape-determining protein MreB	bi	40	1491	fig|562.1022.peg.1491	100	Rod shape-determining protein MreB
37	1493	368	fig|562.1021.peg.1493	Rod shape-determining protein MreC	bi	40	1490	fig|562.1022.peg.1490	100	Rod shape-determining protein MreC
37	1494	163	fig|562.1021.peg.1494	Rod shape-determining protein MreD	bi	40	1489	fig|562.1022.peg.1489	100	Rod shape-determining protein MreD
37	1495	198	fig|562.1021.peg.1495	Septum formation protein Maf	bi	40	1488	fig|562.1022.peg.1488	100	Septum formation protein Maf
37	1496	490	fig|562.1021.peg.1496	Cytoplasmic axial filament protein CafA and Ribonuclease G (EC 3.1.4.-)	bi	40	1487	fig|562.1022.peg.1487	100	Cytoplasmic axial filament protein CafA and Ribonuclease G (EC 3.1.4.-)
37	1497	1251	fig|562.1021.peg.1497	FIG005080: Possible exported protein	bi	40	1486	fig|562.1022.peg.1486	100	FIG005080: Possible exported protein
37	1498	482	fig|562.1021.peg.1498	TldD protein, part of TldE/TldD proteolytic complex	bi	40	1485	fig|562.1022.peg.1485	100	TldD protein, part of TldE/TldD proteolytic complex
37	1499	304	fig|562.1021.peg.1499	Putative transcriptional regulator LYSR-type	bi	40	1484	fig|562.1022.peg.1484	100	Putative transcriptional regulator LYSR-type
37	1500	91	fig|562.1021.peg.1500	probable membrane protein YPO3684	bi	40	1483	fig|562.1022.peg.1483	100	probable membrane protein YPO3684
37	1501	311	fig|562.1021.peg.1501	Fusaric acid resistance protein fusE	bi	40	1482	fig|562.1022.peg.1482	100	Fusaric acid resistance protein fusE
37	1502	656	fig|562.1021.peg.1502	FUSARIC ACID RESISTANCE PROTEIN FUSB / FUSARIC ACID RESISTANCE PROTEIN FUSC	bi	40	1481	fig|562.1022.peg.1481	100	FUSARIC ACID RESISTANCE PROTEIN FUSB / FUSARIC ACID RESISTANCE PROTEIN FUSC
37	1503	91	fig|562.1021.peg.1503	probable ribonuclease inhibitor YPO3690	bi	40	1480	fig|562.1022.peg.1480	100	probable ribonuclease inhibitor YPO3690
37	1504	88	fig|562.1021.peg.1504	probable exported protein YPO3518	bi	40	1479	fig|562.1022.peg.1479	100	probable exported protein YPO3518
37	1505	157	fig|562.1021.peg.1505	Arginine pathway regulatory protein ArgR, repressor of arg regulon	bi	40	1478	fig|562.1022.peg.1478	100	Arginine pathway regulatory protein ArgR, repressor of arg regulon
37	1506	313	fig|562.1021.peg.1506	Malate dehydrogenase (EC 1.1.1.37)	bi	40	1477	fig|562.1022.peg.1477	100	Malate dehydrogenase (EC 1.1.1.37)
37	1507	356	fig|562.1021.peg.1507	Outer membrane stress sensor protease DegS	bi	40	1476	fig|562.1022.peg.1476	100	Outer membrane stress sensor protease DegS
37	1508	456	fig|562.1021.peg.1508	Outer membrane stress sensor protease DegQ, serine protease	bi	40	1475	fig|562.1022.peg.1475	100	Outer membrane stress sensor protease DegQ, serine protease
37	1509	133	fig|562.1021.peg.1509	Putative cytochrome d ubiquinol oxidase subunit III (EC 1.10.3.-) (Cytochrome bd-I oxidase subunit III)	bi	40	1474	fig|562.1022.peg.1474	100	Putative cytochrome d ubiquinol oxidase subunit III (EC 1.10.3.-) (Cytochrome bd-I oxidase subunit III)
37	1510	376	fig|562.1021.peg.1510	ATPase, AFG1 family	bi	40	1473	fig|562.1022.peg.1473	100	ATPase, AFG1 family
37	1511	143	fig|562.1021.peg.1511	LSU ribosomal protein L13p (L13Ae)	bi	40	1472	fig|562.1022.peg.1472	100	LSU ribosomal protein L13p (L13Ae)
37	1512	131	fig|562.1021.peg.1512	SSU ribosomal protein S9p (S16e)	bi	40	1471	fig|562.1022.peg.1471	100	SSU ribosomal protein S9p (S16e)
37	1513	213	fig|562.1021.peg.1513	Stringent starvation protein A	bi	40	1470	fig|562.1022.peg.1470	100	Stringent starvation protein A
37	1514	166	fig|562.1021.peg.1514	ClpXP protease specificity-enhancing factor / Stringent starvation protein B	bi	40	1469	fig|562.1022.peg.1469	100	ClpXP protease specificity-enhancing factor / Stringent starvation protein B
37	1515	458	fig|562.1021.peg.1515	Putative cryptic C4-dicarboxylate transporter DcuD	bi	40	1468	fig|562.1022.peg.1468	100	Putative cryptic C4-dicarboxylate transporter DcuD
37	1516	261	fig|562.1021.peg.1516	Transcriptional regulator NanR	bi	40	1467	fig|562.1022.peg.1467	100	Transcriptional regulator NanR
37	1517	298	fig|562.1021.peg.1517	N-acetylneuraminate lyase (EC 4.1.3.3)	bi	40	1466	fig|562.1022.peg.1466	100	N-acetylneuraminate lyase (EC 4.1.3.3)
37	1518	497	fig|562.1021.peg.1518	Sialic acid transporter (permease) NanT	bi	40	1465	fig|562.1022.peg.1465	100	Sialic acid transporter (permease) NanT
37	1519	230	fig|562.1021.peg.1519	N-acetylmannosamine-6-phosphate 2-epimerase (EC 5.1.3.9)	bi	40	1464	fig|562.1022.peg.1464	100	N-acetylmannosamine-6-phosphate 2-epimerase (EC 5.1.3.9)
37	1520	292	fig|562.1021.peg.1520	N-acetylmannosamine kinase (EC 2.7.1.60)	bi	40	1463	fig|562.1022.peg.1463	100	N-acetylmannosamine kinase (EC 2.7.1.60)
37	1521	155	fig|562.1021.peg.1521	Putative sugar isomerase involved in processing of exogenous sialic acid	bi	40	1462	fig|562.1022.peg.1462	100	Putative sugar isomerase involved in processing of exogenous sialic acid
37	1522	376	fig|562.1021.peg.1522	Putative uncharacterized protein YhcG	bi	40	1461	fig|562.1022.peg.1461	100	Putative uncharacterized protein YhcG
37	1523	473	fig|562.1021.peg.1523	Glutamate synthase [NADPH] small chain (EC 1.4.1.13)	bi	40	1460	fig|562.1022.peg.1460	99.72	Glutamate synthase [NADPH] small chain (EC 1.4.1.13)
37	1524	1518	fig|562.1021.peg.1524	Glutamate synthase [NADPH] large chain (EC 1.4.1.13)	bi	40	1459	fig|562.1022.peg.1459	100	Glutamate synthase [NADPH] large chain (EC 1.4.1.13)
37	1525	46	fig|562.1021.peg.1525	FIG00638457: hypothetical protein	bi	40	1458	fig|562.1022.peg.1458	100	FIG00638457: hypothetical protein
37	1526	310	fig|562.1021.peg.1526	COG1242: Predicted Fe-S oxidoreductase	bi	40	1457	fig|562.1022.peg.1457	100	COG1242: Predicted Fe-S oxidoreductase
37	1527	779	fig|562.1021.peg.1527	Aerobic respiration control sensor protein arcB (EC 2.7.3.-)	bi	40	1456	fig|562.1022.peg.1456	100	Aerobic respiration control sensor protein arcB (EC 2.7.3.-)
37	1528	218	fig|562.1021.peg.1528	Sigma cross-reacting protein 27A	bi	40	1455	fig|562.1022.peg.1455	100	Sigma cross-reacting protein 27A
37	1529	243	fig|562.1021.peg.1529	Monofunctional biosynthetic peptidoglycan transglycosylase (EC 2.4.2.-)	bi	40	1454	fig|562.1022.peg.1454	100	Monofunctional biosynthetic peptidoglycan transglycosylase (EC 2.4.2.-)
37	1530	211	fig|562.1021.peg.1530	Putative uncharacterized protein YrbL	bi	40	1453	fig|562.1022.peg.1453	100	Putative uncharacterized protein YrbL
37	1531	91	fig|562.1021.peg.1531	Phosphocarrier protein, nitrogen regulation associated	bi	40	1452	fig|562.1022.peg.1452	100	Phosphocarrier protein, nitrogen regulation associated
37	1532	285	fig|562.1021.peg.1532	FIG000506: Predicted P-loop-containing kinase	bi	40	1451	fig|562.1022.peg.1451	100	FIG000506: Predicted P-loop-containing kinase
37	1533	164	fig|562.1021.peg.1533	PTS IIA-like nitrogen-regulatory protein PtsN	bi	40	1450	fig|562.1022.peg.1450	100	PTS IIA-like nitrogen-regulatory protein PtsN
37	1534	96	fig|562.1021.peg.1534	Ribosome hibernation protein YhbH	bi	40	1449	fig|562.1022.peg.1449	100	Ribosome hibernation protein YhbH
37	1535	478	fig|562.1021.peg.1535	RNA polymerase sigma-54 factor RpoN	bi	40	1448	fig|562.1022.peg.1448	100	RNA polymerase sigma-54 factor RpoN
37	1536	242	fig|562.1021.peg.1536	Lipopolysaccharide ABC transporter, ATP-binding protein LptB	bi	40	1447	fig|562.1022.peg.1447	100	Lipopolysaccharide ABC transporter, ATP-binding protein LptB
37	1537	186	fig|562.1021.peg.1537	LptA, protein essential for LPS transport across the periplasm	bi	40	1446	fig|562.1022.peg.1446	100	LptA, protein essential for LPS transport across the periplasm
37	1538	192	fig|562.1021.peg.1538	Uncharacterized protein YrbK clustered with lipopolysaccharide transporters	bi	40	1445	fig|562.1022.peg.1445	100	Uncharacterized protein YrbK clustered with lipopolysaccharide transporters
37	1539	189	fig|562.1021.peg.1539	3-deoxy-D-manno-octulosonate 8-phosphate phosphatase (EC 3.1.3.45)	bi	40	1444	fig|562.1022.peg.1444	100	3-deoxy-D-manno-octulosonate 8-phosphate phosphatase (EC 3.1.3.45)
37	1540	329	fig|562.1021.peg.1540	Arabinose 5-phosphate isomerase (EC 5.3.1.13)	bi	40	1443	fig|562.1022.peg.1443	100	Arabinose 5-phosphate isomerase (EC 5.3.1.13)
37	1541	326	fig|562.1021.peg.1541	Inner membrane protein YrbG, predicted calcium/sodium:proton antiporter	bi	40	1442	fig|562.1022.peg.1442	100	Inner membrane protein YrbG, predicted calcium/sodium:proton antiporter
37	1542	270	fig|562.1021.peg.1542	Uncharacterized ABC transporter, ATP-binding protein YrbF	bi	40	1441	fig|562.1022.peg.1441	100	Uncharacterized ABC transporter, ATP-binding protein YrbF
37	1543	261	fig|562.1021.peg.1543	Uncharacterized ABC transporter, permease component YrbE	bi	40	1440	fig|562.1022.peg.1440	100	Uncharacterized ABC transporter, permease component YrbE
37	1544	184	fig|562.1021.peg.1544	Uncharacterized ABC transporter, periplasmic component YrbD	bi	40	1439	fig|562.1022.peg.1439	100	Uncharacterized ABC transporter, periplasmic component YrbD
37	1545	212	fig|562.1021.peg.1545	Uncharacterized ABC transporter, auxiliary component YrbC	bi	40	1438	fig|562.1022.peg.1438	100	Uncharacterized ABC transporter, auxiliary component YrbC
37	1546	98	fig|562.1021.peg.1546	Uncharacterized protein YrbB	bi	40	1437	fig|562.1022.peg.1437	100	Uncharacterized protein YrbB
37	1547	90	fig|562.1021.peg.1547	YrbA protein	bi	40	1436	fig|562.1022.peg.1436	100	YrbA protein
37	1548	420	fig|562.1021.peg.1548	UDP-N-acetylglucosamine 1-carboxyvinyltransferase (EC 2.5.1.7)	bi	40	1435	fig|562.1022.peg.1435	100	UDP-N-acetylglucosamine 1-carboxyvinyltransferase (EC 2.5.1.7)
37	1549	93	fig|562.1021.peg.1549	Ner-like regulatory protein	bi	40	1434	fig|562.1022.peg.1434	100	Ner-like regulatory protein
37	1550	324	fig|562.1021.peg.1550	COG0142: Geranylgeranyl pyrophosphate synthase	bi	40	1433	fig|562.1022.peg.1433	100	COG0142: Geranylgeranyl pyrophosphate synthase
37	1551	104	fig|562.1021.peg.1551	LSU ribosomal protein L21p	bi	40	1432	fig|562.1022.peg.1432	100	LSU ribosomal protein L21p
37	1552	86	fig|562.1021.peg.1552	LSU ribosomal protein L27p	bi	40	1431	fig|562.1022.peg.1431	100	LSU ribosomal protein L27p
37	1553	322	fig|562.1021.peg.1553	Permease of the drug/metabolite transporter (DMT) superfamily	bi	40	1430	fig|562.1022.peg.1430	100	Permease of the drug/metabolite transporter (DMT) superfamily
37	1554	391	fig|562.1021.peg.1554	GTP-binding protein Obg	bi	40	1429	fig|562.1022.peg.1429	100	GTP-binding protein Obg
37	1555	478	fig|562.1021.peg.1555	D-alanyl-D-alanine carboxypeptidase (EC 3.4.16.4)	bi	40	1428	fig|562.1022.peg.1428	100	D-alanyl-D-alanine carboxypeptidase (EC 3.4.16.4)
37	1556	159	fig|562.1021.peg.1556	Transcription elongation factor GreA	bi	40	1427	fig|562.1022.peg.1427	100	Transcription elongation factor GreA
37	1557	98	fig|562.1021.peg.1557	FIG004454: RNA binding protein	bi	40	1426	fig|562.1022.peg.1426	100	FIG004454: RNA binding protein
37	1558	210	fig|562.1021.peg.1558	Cell division protein FtsJ / Ribosomal RNA large subunit methyltransferase E (EC 2.1.1.-) ## LSU rRNA Um2552	bi	40	1425	fig|562.1022.peg.1425	100	Cell division protein FtsJ / Ribosomal RNA large subunit methyltransferase E (EC 2.1.1.-) ## LSU rRNA Um2552
37	1559	645	fig|562.1021.peg.1559	Cell division protein FtsH (EC 3.4.24.-)	bi	40	1424	fig|562.1022.peg.1424	100	Cell division protein FtsH (EC 3.4.24.-)
37	1560	283	fig|562.1021.peg.1560	Dihydropteroate synthase (EC 2.5.1.15)	bi	40	1423	fig|562.1022.peg.1423	100	Dihydropteroate synthase (EC 2.5.1.15)
37	1561	446	fig|562.1021.peg.1561	Phosphoglucosamine mutase (EC 5.4.2.10)	bi	40	1422	fig|562.1022.peg.1422	100	Phosphoglucosamine mutase (EC 5.4.2.10)
37	1562	111	fig|562.1021.peg.1562	Preprotein translocase subunit SecG (TC 3.A.5.1.1)	bi	40	1421	fig|562.1022.peg.1421	100	Preprotein translocase subunit SecG (TC 3.A.5.1.1)
37	1563	546	fig|562.1021.peg.1563	Outer-membrane protein yhbX precursor	bi	40	1420	fig|562.1022.peg.1420	100	Outer-membrane protein yhbX precursor
37	1564	448	fig|562.1021.peg.1564	Argininosuccinate synthase (EC 6.3.4.5)	bi	40	1419	fig|562.1022.peg.1419	100	Argininosuccinate synthase (EC 6.3.4.5)
37	1565	141	fig|562.1021.peg.1565	FIG000325: clustered with transcription termination protein NusA	bi	40	1417	fig|562.1022.peg.1417	100	FIG000325: clustered with transcription termination protein NusA
37	1566	496	fig|562.1021.peg.1566	Transcription termination protein NusA	bi	40	1416	fig|562.1022.peg.1416	100	Transcription termination protein NusA
37	1567	891	fig|562.1021.peg.1567	Translation initiation factor 2	bi	40	1415	fig|562.1022.peg.1415	100	Translation initiation factor 2
37	1568	134	fig|562.1021.peg.1568	Ribosome-binding factor A	bi	40	1408	fig|562.1022.peg.1408	100	Ribosome-binding factor A
37	1569	315	fig|562.1021.peg.1569	tRNA pseudouridine synthase B (EC 4.2.1.70)	bi	40	1407	fig|562.1022.peg.1407	100	tRNA pseudouridine synthase B (EC 4.2.1.70)
37	1570	90	fig|562.1021.peg.1570	SSU ribosomal protein S15p (S13e)	bi	40	1406	fig|562.1022.peg.1406	100	SSU ribosomal protein S15p (S13e)
37	1571	712	fig|562.1021.peg.1571	Polyribonucleotide nucleotidyltransferase (EC 2.7.7.8)	bi	40	1405	fig|562.1022.peg.1405	100	Polyribonucleotide nucleotidyltransferase (EC 2.7.7.8)
37	1572	295	fig|562.1021.peg.1572	Lipoprotein nlpI precursor	bi	40	1404	fig|562.1022.peg.1404	100	Lipoprotein nlpI precursor
37	1573	630	fig|562.1021.peg.1573	Cold-shock DEAD-box protein A	bi	40	1403	fig|562.1022.peg.1403	100	Cold-shock DEAD-box protein A
37	1574	415	fig|562.1021.peg.1574	Tryptophan-specific transport protein	bi	40	1402	fig|562.1022.peg.1402	100	Tryptophan-specific transport protein
38	1575	49	fig|562.1021.peg.1575	FIG00638653: hypothetical protein	-				0
38	1576	466	fig|562.1021.peg.1576	Cytochrome c551 peroxidase (EC 1.11.1.5)	bi	63	3232	fig|562.1022.peg.3232	100	Cytochrome c551 peroxidase (EC 1.11.1.5)
38	1577	550	fig|562.1021.peg.1577	Cytoplasmic trehalase (EC 3.2.1.28)	bi	63	3231	fig|562.1022.peg.3231	100	Cytoplasmic trehalase (EC 3.2.1.28)
38	1578	201	fig|562.1021.peg.1578	Putative regulator	bi	63	3230	fig|562.1022.peg.3230	100	Putative regulator
38	1579	324	fig|562.1021.peg.1579	LysR family transcriptional regulator YhjC	bi	63	3229	fig|562.1022.peg.3229	100	LysR family transcriptional regulator YhjC
38	1580	338	fig|562.1021.peg.1580	Inner membrane protein YhjD	bi	63	3228	fig|562.1022.peg.3228	100	Inner membrane protein YhjD
38	1581	441	fig|562.1021.peg.1581	Inner membrane metabolite transport protein YhjE	bi	63	3227	fig|562.1022.peg.3227	100	Inner membrane metabolite transport protein YhjE
38	1582	687	fig|562.1021.peg.1582	Uncharacterized protein YhjG	bi	63	3226	fig|562.1022.peg.3226	100	Uncharacterized protein YhjG
38	1583	256	fig|562.1021.peg.1583	GGDEF/EAL domain protein YhjH	bi	63	3225	fig|562.1022.peg.3225	100	GGDEF/EAL domain protein YhjH
38	1584	332	fig|562.1021.peg.1584	2-dehydro-3-deoxygluconate kinase (EC 2.7.1.45)	bi	63	3224	fig|562.1022.peg.3224	100	2-dehydro-3-deoxygluconate kinase (EC 2.7.1.45)
38	1585	499	fig|562.1021.peg.1585	Protein YhjJ, putative peptidase	bi	63	3223	fig|562.1022.peg.3223	100	Protein YhjJ, putative peptidase
38	1586	396	fig|562.1021.peg.1586	Aerobic C4-dicarboxylate transporter for fumarate, L-malate, D-malate, succunate, aspartate	bi	63	3222	fig|562.1022.peg.3222	100	Aerobic C4-dicarboxylate transporter for fumarate, L-malate, D-malate, succunate, aspartate
38	1587	59	fig|562.1021.peg.1587	hypothetical protein	bi	63	3221	fig|562.1022.peg.3221	100	hypothetical protein
38	1588	650	fig|562.1021.peg.1588	Protein yhjK	bi	63	3220	fig|562.1022.peg.3220	100	Protein yhjK
38	1589	1158	fig|562.1021.peg.1589	Cellulose synthase operon protein C	bi	63	3219	fig|562.1022.peg.3219	100	Cellulose synthase operon protein C
38	1590	359	fig|562.1021.peg.1590	Endoglucanase precursor (EC 3.2.1.4)	bi	63	3218	fig|562.1022.peg.3218	100	Endoglucanase precursor (EC 3.2.1.4)
38	1591	768	fig|562.1021.peg.1591	Cyclic di-GMP binding protein precursor	bi	63	3217	fig|562.1022.peg.3217	100	Cyclic di-GMP binding protein precursor
38	1592	873	fig|562.1021.peg.1592	Cellulose synthase catalytic subunit [UDP-forming] (EC 2.4.1.12)	bi	63	3216	fig|562.1022.peg.3216	100	Cellulose synthase catalytic subunit [UDP-forming] (EC 2.4.1.12)
38	1593	251	fig|562.1021.peg.1593	Cellulose synthase, putative	bi	63	3215	fig|562.1022.peg.3215	100	Cellulose synthase, putative
38	1594	63	fig|562.1021.peg.1594	FIG004405: Putative cytoplasmic protein	bi	63	3214	fig|562.1022.peg.3214	100	FIG004405: Putative cytoplasmic protein
38	1595	502	fig|562.1021.peg.1595	FIG005274: hypothetical protein	bi	63	3213	fig|562.1022.peg.3213	100	FIG005274: hypothetical protein
38	1596	64	fig|562.1021.peg.1596	FIG005119: putative inner membrane protein	bi	63	3212	fig|562.1022.peg.3212	100	FIG005119: putative inner membrane protein
38	1597	560	fig|562.1021.peg.1597	FIG002337: predicted inner membrane protein	bi	63	3211	fig|562.1022.peg.3211	100	FIG002337: predicted inner membrane protein
38	1598	424	fig|562.1021.peg.1598	Serine transporter	bi	48	2328	fig|562.1022.peg.2328	100	Serine transporter
38	1599	335	fig|562.1021.peg.1599	Dipeptide transport ATP-binding protein DppF (TC 3.A.1.5.2)	bi	48	2329	fig|562.1022.peg.2329	100	Dipeptide transport ATP-binding protein DppF (TC 3.A.1.5.2)
38	1600	328	fig|562.1021.peg.1600	Dipeptide transport ATP-binding protein DppD (TC 3.A.1.5.2)	bi	48	2330	fig|562.1022.peg.2330	99.3	Dipeptide transport ATP-binding protein DppD (TC 3.A.1.5.2)
38	1601	301	fig|562.1021.peg.1601	Dipeptide transport system permease protein DppC (TC 3.A.1.5.2)	bi	48	2342	fig|562.1022.peg.2342	100	Dipeptide transport system permease protein DppC (TC 3.A.1.5.2)
38	1602	382	fig|562.1021.peg.1602	Dipeptide transport system permease protein DppB (TC 3.A.1.5.2)	bi	48	2343	fig|562.1022.peg.2343	100	Dipeptide transport system permease protein DppB (TC 3.A.1.5.2)
38	1603	517	fig|562.1021.peg.1603	Dipeptide-binding ABC transporter, periplasmic substrate-binding component (TC 3.A.1.5.2)	bi	48	2344	fig|562.1022.peg.2344	100	Dipeptide-binding ABC transporter, periplasmic substrate-binding component (TC 3.A.1.5.2)
38	1604	140	fig|562.1021.peg.1604	hypothetical protein	bi	48	2345	fig|562.1022.peg.2345	98.04	FIG00638870: hypothetical protein
38	1605	564	fig|562.1021.peg.1605	Phosphoethanolamine transferase specific for the outer Kdo residue of lipopolysaccharide	bi	48	2346	fig|562.1022.peg.2346	100	Phosphoethanolamine transferase specific for the outer Kdo residue of lipopolysaccharide
38	1606	175	fig|562.1021.peg.1606	putative fimbrial protein precursor	bi	48	2347	fig|562.1022.peg.2347	100	putative fimbrial protein precursor
38	1607	159	fig|562.1021.peg.1607	Putative fimbrial protein	bi	48	2348	fig|562.1022.peg.2348	100	Putative fimbrial protein
38	1608	844	fig|562.1021.peg.1608	type 1 fimbriae anchoring protein FimD	bi	48	2349	fig|562.1022.peg.2349	100	type 1 fimbriae anchoring protein FimD
38	1609	229	fig|562.1021.peg.1609	Chaperone protein lpfB precursor	bi	48	2350	fig|562.1022.peg.2350	100	Chaperone protein lpfB precursor
38	1610	175	fig|562.1021.peg.1610	Long polar fimbria protein A precursor	bi	48	2351	fig|562.1022.peg.2351	100	Long polar fimbria protein A precursor
38	1611	401	fig|562.1021.peg.1611	Putative resistance protein	bi	48	2352	fig|562.1022.peg.2352	100	Putative resistance protein
38	1612	233	fig|562.1021.peg.1612	Putative lipase	bi	48	2353	fig|562.1022.peg.2353	100	Putative lipase
38	1613	188	fig|562.1021.peg.1613	DNA-3-methyladenine glycosylase (EC 3.2.2.20)	bi	48	2354	fig|562.1022.peg.2354	100	DNA-3-methyladenine glycosylase (EC 3.2.2.20)
38	1614	147	fig|562.1021.peg.1614	Acetyltransferase (EC 2.3.1.-)	bi	48	2355	fig|562.1022.peg.2355	100	Acetyltransferase (EC 2.3.1.-)
38	1615	760	fig|562.1021.peg.1615	Biotin sulfoxide reductase (EC 1.-.-.-) / Free methionine-(S)-sulfoxide reductase	bi	48	2356	fig|562.1022.peg.2356	100	Biotin sulfoxide reductase (EC 1.-.-.-) / Free methionine-(S)-sulfoxide reductase
38	1616	220	fig|562.1021.peg.1616	Outer membrane protein A precursor	bi	48	2357	fig|562.1022.peg.2357	100	Outer membrane protein A precursor
38	1617	325	fig|562.1021.peg.1617	2-ketoaldonate reductase, broad specificity (EC 1.1.1.215) (EC 1.1.1.-)	bi	48	2358	fig|562.1022.peg.2358	100	2-ketoaldonate reductase, broad specificity (EC 1.1.1.215) (EC 1.1.1.-)
38	1618	237	fig|562.1021.peg.1618	probable exported protein YPO4070	bi	48	2359	fig|562.1022.peg.2359	100	probable exported protein YPO4070
38	1619	51	fig|562.1021.peg.1619	FIG00641044: hypothetical protein	bi	48	2360	fig|562.1022.peg.2360	100	FIG00641044: hypothetical protein
38	1620	97	fig|562.1021.peg.1620	FIG00638451: hypothetical protein	bi	48	2361	fig|562.1022.peg.2361	100	FIG00638451: hypothetical protein
38	1621	71	fig|562.1021.peg.1621	Cold shock protein CspA	uni	81	3990	fig|562.1022.peg.3990	73.68	Cold shock protein CspB
38	1622	51	fig|562.1021.peg.1622	putative membrane permeability altering protein	bi	48	2362	fig|562.1022.peg.2362	100	putative membrane permeability altering protein
38	1623	690	fig|562.1021.peg.1623	Glycyl-tRNA synthetase beta chain (EC 6.1.1.14)	bi	48	2363	fig|562.1022.peg.2363	100	Glycyl-tRNA synthetase beta chain (EC 6.1.1.14)
38	1624	304	fig|562.1021.peg.1624	Glycyl-tRNA synthetase alpha chain (EC 6.1.1.14)	bi	48	2364	fig|562.1022.peg.2364	100	Glycyl-tRNA synthetase alpha chain (EC 6.1.1.14)
38	1625	100	fig|562.1021.peg.1625	Uncharacterized lipoprotein YsaB precursor	bi	48	2365	fig|562.1022.peg.2365	100	Uncharacterized lipoprotein YsaB precursor
38	1626	315	fig|562.1021.peg.1626	Inner membrane protein YiaH	bi	48	2366	fig|562.1022.peg.2366	100	Inner membrane protein YiaH
38	1627	146	fig|562.1021.peg.1627	Inner membrane protein YiaA	bi	48	2367	fig|562.1022.peg.2367	100	Inner membrane protein YiaA
38	1628	114	fig|562.1021.peg.1628	Inner membrane protein YiaB	bi	48	2368	fig|562.1022.peg.2368	100	Inner membrane protein YiaB
38	1629	485	fig|562.1021.peg.1629	Xylulose kinase (EC 2.7.1.17)	bi	48	2369	fig|562.1022.peg.2369	100	Xylulose kinase (EC 2.7.1.17)
38	1630	441	fig|562.1021.peg.1630	Xylose isomerase (EC 5.3.1.5)	bi	48	2370	fig|562.1022.peg.2370	100	Xylose isomerase (EC 5.3.1.5)
38	1631	331	fig|562.1021.peg.1631	Xylose ABC transporter, periplasmic xylose-binding protein XylF	bi	48	2371	fig|562.1022.peg.2371	100	Xylose ABC transporter, periplasmic xylose-binding protein XylF
38	1632	514	fig|562.1021.peg.1632	D-xylose transport ATP-binding protein XylG	bi	48	2372	fig|562.1022.peg.2372	100	D-xylose transport ATP-binding protein XylG
38	1633	394	fig|562.1021.peg.1633	Xylose ABC transporter, permease protein XylH	bi	48	2373	fig|562.1022.peg.2373	100	Xylose ABC transporter, permease protein XylH
38	1634	393	fig|562.1021.peg.1634	Xylose activator XylR (AraC family)	bi	48	2374	fig|562.1022.peg.2374	100	Xylose activator XylR (AraC family)
38	1635	191	fig|562.1021.peg.1635	BAX protein	bi	48	2375	fig|562.1022.peg.2375	100	BAX protein
38	1636	53	fig|562.1021.peg.1636	FIG00641747: hypothetical protein	-				0
38	1637	677	fig|562.1021.peg.1637	Periplasmic alpha-amylase (EC 3.2.1.1)	bi	48	2376	fig|562.1022.peg.2376	100	Periplasmic alpha-amylase (EC 3.2.1.1)
38	1638	418	fig|562.1021.peg.1638	Valine--pyruvate aminotransferase (EC 2.6.1.66)	bi	48	2377	fig|562.1022.peg.2377	100	Valine--pyruvate aminotransferase (EC 2.6.1.66)
38	1639	158	fig|562.1021.peg.1639	Putative electron transport protein YsaA	bi	48	2378	fig|562.1022.peg.2378	100	Putative electron transport protein YsaA
38	1640	283	fig|562.1021.peg.1640	Transcriptional regulator, IclR family	bi	48	2379	fig|562.1022.peg.2379	100	Transcriptional regulator, IclR family
38	1641	333	fig|562.1021.peg.1641	3-dehydro-L-gulonate 2-dehydrogenase (EC 1.1.1.130)	bi	48	2380	fig|562.1022.peg.2380	100	3-dehydro-L-gulonate 2-dehydrogenase (EC 1.1.1.130)
38	1642	156	fig|562.1021.peg.1642	COG2731: Beta-galactosidase, beta subunit	bi	48	2381	fig|562.1022.peg.2381	100	COG2731: Beta-galactosidase, beta subunit
38	1643	158	fig|562.1021.peg.1643	2,3-diketo-L-gulonate TRAP transporter small permease protein yiaM	bi	48	2382	fig|562.1022.peg.2382	100	2,3-diketo-L-gulonate TRAP transporter small permease protein yiaM
38	1644	426	fig|562.1021.peg.1644	2,3-diketo-L-gulonate TRAP transporter large permease protein yiaN	bi	48	2383	fig|562.1022.peg.2383	100	2,3-diketo-L-gulonate TRAP transporter large permease protein yiaN
38	1645	329	fig|562.1021.peg.1645	2,3-diketo-L-gulonate-binding periplasmic protein yiaO precursor	bi	48	2384	fig|562.1022.peg.2384	100	2,3-diketo-L-gulonate-binding periplasmic protein yiaO precursor
38	1646	499	fig|562.1021.peg.1646	L-xylulose/3-keto-L-gulonate kinase (EC 2.7.1.-)	bi	48	2385	fig|562.1022.peg.2385	100	L-xylulose/3-keto-L-gulonate kinase (EC 2.7.1.-)
38	1647	221	fig|562.1021.peg.1647	3-keto-L-gulonate 6-phosphate decarboxylase homolog	bi	48	2386	fig|562.1022.peg.2386	100	3-keto-L-gulonate 6-phosphate decarboxylase homolog
38	1648	287	fig|562.1021.peg.1648	L-xylulose 5-phosphate 3-epimerase (EC 5.1.3.-) homolog	bi	48	2387	fig|562.1022.peg.2387	100	L-xylulose 5-phosphate 3-epimerase (EC 5.1.3.-) homolog
38	1649	232	fig|562.1021.peg.1649	L-ribulose-5-phosphate 4-epimerase (EC 5.1.3.4)	bi	48	2331	fig|562.1022.peg.2331	100	L-ribulose-5-phosphate 4-epimerase (EC 5.1.3.4)
38	1650	247	fig|562.1021.peg.1650	Putative outer membrane protein yiaT precursor	bi	48	2332	fig|562.1022.peg.2332	100	Putative outer membrane protein yiaT precursor
38	1651	325	fig|562.1021.peg.1651	LysR family transcriptional regulator YiaU	bi	48	2333	fig|562.1022.peg.2333	100	LysR family transcriptional regulator YiaU
38	1652	379	fig|562.1021.peg.1652	Multidrug resistance protein A	bi	48	2334	fig|562.1022.peg.2334	99.36	Multidrug resistance protein A
38	1653	108	fig|562.1021.peg.1653	GTPase (EC 3.6.1.-)	bi	48	2335	fig|562.1022.peg.2335	100	GTPase (EC 3.6.1.-)
38	1654	52	fig|562.1021.peg.1654	FIG00638635: hypothetical protein	bi	48	2336	fig|562.1022.peg.2336	100	FIG00638635: hypothetical protein
38	1655	513	fig|562.1021.peg.1655	aldehyde dehydrogenase B (lactaldehyde dehydrogenase)( EC:1.2.1.22 )	bi	48	2337	fig|562.1022.peg.2337	100	aldehyde dehydrogenase B (lactaldehyde dehydrogenase)( EC:1.2.1.22 )
38	1656	384	fig|562.1021.peg.1656	Alcohol dehydrogenase (EC 1.1.1.1)	bi	48	2338	fig|562.1022.peg.2338	100	Alcohol dehydrogenase (EC 1.1.1.1)
38	1657	615	fig|562.1021.peg.1657	Selenocysteine-specific translation elongation factor	bi	48	2339	fig|562.1022.peg.2339	100	Selenocysteine-specific translation elongation factor
38	1658	464	fig|562.1021.peg.1658	L-seryl-tRNA(Sec) selenium transferase (EC 2.9.1.1)	bi	48	2340	fig|562.1022.peg.2340	100	L-seryl-tRNA(Sec) selenium transferase (EC 2.9.1.1)
38	1659	203	fig|562.1021.peg.1659	Uncharacterized GST-like protein yibF	bi	48	2341	fig|562.1022.peg.2341	100	Uncharacterized GST-like protein yibF
38	1660	48	fig|562.1021.peg.1660	FIG00638340: hypothetical protein	-				0
39	1661	629	fig|562.1021.peg.1661	Propionate--CoA ligase (EC 6.2.1.17)	bi	44	2004	fig|562.1022.peg.2004	100	Propionate--CoA ligase (EC 6.2.1.17)
39	1662	484	fig|562.1021.peg.1662	2-methylcitrate dehydratase (EC 4.2.1.79)	bi	44	2005	fig|562.1022.peg.2005	100	2-methylcitrate dehydratase (EC 4.2.1.79)
39	1663	390	fig|562.1021.peg.1663	2-methylcitrate synthase (EC 2.3.3.5)	bi	44	2006	fig|562.1022.peg.2006	100	2-methylcitrate synthase (EC 2.3.3.5)
39	1664	297	fig|562.1021.peg.1664	Methylisocitrate lyase (EC 4.1.3.30)	bi	44	2007	fig|562.1022.peg.2007	100	Methylisocitrate lyase (EC 4.1.3.30)
39	1665	529	fig|562.1021.peg.1665	Propionate catabolism operon regulatory protein PrpR	bi	44	2008	fig|562.1022.peg.2008	100	Propionate catabolism operon regulatory protein PrpR
39	1666	41	fig|562.1021.peg.1666	FIG00639204: hypothetical protein	bi	44	2009	fig|562.1022.peg.2009	100	FIG00639204: hypothetical protein
39	1667	92	fig|562.1021.peg.1667	FIG00639237: hypothetical protein	bi	44	2010	fig|562.1022.peg.2010	100	FIG00639237: hypothetical protein
39	1668	211	fig|562.1021.peg.1668	Threonine efflux protein	bi	44	2011	fig|562.1022.peg.2011	100	Threonine efflux protein
39	1669	272	fig|562.1021.peg.1669	FIG00638728: hypothetical protein	bi	44	2012	fig|562.1022.peg.2012	100	FIG00638728: hypothetical protein
39	1670	350	fig|562.1021.peg.1670	Alcohol dehydrogenase (EC 1.1.1.1)	bi	44	2013	fig|562.1022.peg.2013	100	Alcohol dehydrogenase (EC 1.1.1.1)
39	1671	319	fig|562.1021.peg.1671	Ribose/xylose/arabinose/galactoside ABC-type transport systems, permease component 1	bi	44	2014	fig|562.1022.peg.2014	99.53	Ribose/xylose/arabinose/galactoside ABC-type transport systems, permease component 1
39	1672	324	fig|562.1021.peg.1672	Ribose ABC transport system, permease protein RbsC (TC 3.A.1.2.1)	bi	44	2015	fig|562.1022.peg.2015	100	Ribose ABC transport system, permease protein RbsC (TC 3.A.1.2.1)
39	1673	495	fig|562.1021.peg.1673	ABC-type sugar transport system, ATP-binding protein (EC 3.6.3.17)	bi	44	2016	fig|562.1022.peg.2016	100	ABC-type sugar transport system, ATP-binding protein (EC 3.6.3.17)
39	1674	329	fig|562.1021.peg.1674	Ribose/xylose/arabinose/galactoside ABC-type transport systems, periplasmic sugar binding protein	bi	44	2017	fig|562.1022.peg.2017	100	Ribose/xylose/arabinose/galactoside ABC-type transport systems, periplasmic sugar binding protein
39	1675	147	fig|562.1021.peg.1675	unknown function	bi	44	2019	fig|562.1022.peg.2019	100	unknown function
39	1676	461	fig|562.1021.peg.1676	Cytosine deaminase (EC 3.5.4.1)	bi	44	2020	fig|562.1022.peg.2020	100	Cytosine deaminase (EC 3.5.4.1)
39	1677	317	fig|562.1021.peg.1677	Carbamate kinase (EC 2.7.2.2)	bi	44	2021	fig|562.1022.peg.2021	100	Carbamate kinase (EC 2.7.2.2)
39	1678	473	fig|562.1021.peg.1678	Putative cytoplasmic protein	bi	44	2022	fig|562.1022.peg.2022	100	Putative cytoplasmic protein
39	1679	516	fig|562.1021.peg.1679	Putative oxidoreductase subunit	bi	44	2023	fig|562.1022.peg.2023	100	Putative oxidoreductase subunit
39	1680	187	fig|562.1021.peg.1680	FIG00637989: hypothetical protein	bi	44	2024	fig|562.1022.peg.2024	99.46	FIG00637989: hypothetical protein
39	1681	102	fig|562.1021.peg.1681	FIG00640511: hypothetical protein	-				0
39	1682	202	fig|562.1021.peg.1682	Putative transcription factor	bi	44	2025	fig|562.1022.peg.2025	100	Putative transcription factor
39	1683	166	fig|562.1021.peg.1683	FIG00638603: hypothetical protein	bi	44	2026	fig|562.1022.peg.2026	100	FIG00638603: hypothetical protein
39	1684	237	fig|562.1021.peg.1684	Putative HTH-type transcriptional regulator yahB	bi	44	2027	fig|562.1022.peg.2027	100	Putative HTH-type transcriptional regulator yahB
39	1685	363	fig|562.1021.peg.1685	FIG00638331: hypothetical protein	bi	44	2028	fig|562.1022.peg.2028	100	FIG00638331: hypothetical protein
39	1686	1350	fig|562.1021.peg.1686	AidA-I adhesin-like protein	bi	44	2029	fig|562.1022.peg.2029	100	AidA-I adhesin-like protein
39	1687	678	fig|562.1021.peg.1687	High-affinity choline uptake protein BetT	bi	44	2030	fig|562.1022.peg.2030	100	High-affinity choline uptake protein BetT
39	1688	196	fig|562.1021.peg.1688	HTH-type transcriptional regulator BetI	bi	44	2031	fig|562.1022.peg.2031	100	HTH-type transcriptional regulator BetI
39	1689	491	fig|562.1021.peg.1689	Betaine aldehyde dehydrogenase (EC 1.2.1.8)	bi	44	2032	fig|562.1022.peg.2032	100	Betaine aldehyde dehydrogenase (EC 1.2.1.8)
39	1690	557	fig|562.1021.peg.1690	Choline dehydrogenase (EC 1.1.99.1)	bi	44	2033	fig|562.1022.peg.2033	100	Choline dehydrogenase (EC 1.1.99.1)
39	1691	107	fig|562.1021.peg.1691	hypothetical protein	bi	44	2034	fig|562.1022.peg.2034	100	hypothetical protein
39	1692	66	fig|562.1021.peg.1692	FIG00642495: hypothetical protein	bi	44	2035	fig|562.1022.peg.2035	100	FIG00642495: hypothetical protein
39	1693	232	fig|562.1021.peg.1693	Predicted L-lactate dehydrogenase, hypothetical protein subunit YkgG	bi	44	2036	fig|562.1022.peg.2036	100	Predicted L-lactate dehydrogenase, hypothetical protein subunit YkgG
39	1694	476	fig|562.1021.peg.1694	Predicted L-lactate dehydrogenase, Iron-sulfur cluster-binding subunit YkgF	bi	44	2037	fig|562.1022.peg.2037	100	Predicted L-lactate dehydrogenase, Iron-sulfur cluster-binding subunit YkgF
39	1695	240	fig|562.1021.peg.1695	Predicted L-lactate dehydrogenase, Fe-S oxidoreductase subunit YkgE	bi	44	2038	fig|562.1022.peg.2038	100	Predicted L-lactate dehydrogenase, Fe-S oxidoreductase subunit YkgE
39	1696	285	fig|562.1021.peg.1696	Putative HTH-type transcriptional regulator ykgD	bi	44	2039	fig|562.1022.peg.2039	100	Putative HTH-type transcriptional regulator ykgD
39	1697	442	fig|562.1021.peg.1697	Putative Dihydrolipoamide dehydrogenase (EC 1.8.1.4); Mercuric ion reductase (EC 1.16.1.1); PF00070 family, FAD-dependent NAD(P)-disulphide oxidoreductase	bi	44	2040	fig|562.1022.peg.2040	100	Putative Dihydrolipoamide dehydrogenase (EC 1.8.1.4); Mercuric ion reductase (EC 1.16.1.1); PF00070 family, FAD-dependent NAD(P)-disulphide oxidoreductase
39	1698	79	fig|562.1021.peg.1698	hypothetical protein	bi	44	2041	fig|562.1022.peg.2041	100	hypothetical protein
39	1699	198	fig|562.1021.peg.1699	Putative inner membrane protein	bi	44	2042	fig|562.1022.peg.2042	100	Putative inner membrane protein
39	1700	289	fig|562.1021.peg.1700	2,5-diketo-D-gluconic acid reductase (EC 1.1.1.-)	bi	44	2043	fig|562.1022.peg.2043	100	2,5-diketo-D-gluconic acid reductase (EC 1.1.1.-)
39	1701	286	fig|562.1021.peg.1701	Transcriptional regulator YkgA	bi	44	2044	fig|562.1022.peg.2044	100	Transcriptional regulator YkgA
39	1702	1418	fig|562.1021.peg.1702	Putative adhesin	bi	44	2045	fig|562.1022.peg.2045	100	Putative adhesin
39	1703	88	fig|562.1021.peg.1703	LSU ribosomal protein L31p @ LSU ribosomal protein L31p, zinc-independent	bi	44	2046	fig|562.1022.peg.2046	100	LSU ribosomal protein L31p @ LSU ribosomal protein L31p, zinc-independent
39	1704	47	fig|562.1021.peg.1704	LSU ribosomal protein L36p	bi	44	2047	fig|562.1022.peg.2047	100	LSU ribosomal protein L36p
39	1705	181	fig|562.1021.peg.1705	FIGfam014588: Predicted regulator of CFA/I fimbriae	bi	44	2048	fig|562.1022.peg.2048	100	FIGfam014588: Predicted regulator of CFA/I fimbriae
39	1706	196	fig|562.1021.peg.1706	CFA/I fimbrial major subunit	bi	44	2049	fig|562.1022.peg.2049	100	CFA/I fimbrial major subunit
39	1707	223	fig|562.1021.peg.1707	CFA/I fimbrial auxiliary subunit	bi	44	2050	fig|562.1022.peg.2050	100	CFA/I fimbrial auxiliary subunit
39	1708	842	fig|562.1021.peg.1708	CFA/I fimbrial subunit C usher protein	bi	44	2051	fig|562.1022.peg.2051	100	CFA/I fimbrial subunit C usher protein
39	1709	524	fig|562.1021.peg.1709	CFA/I fimbrial minor adhesin	bi	44	2052	fig|562.1022.peg.2052	99.81	CFA/I fimbrial minor adhesin
39	1710	237	fig|562.1021.peg.1710	CFA/I fimbrial chaperone	bi	44	2053	fig|562.1022.peg.2053	100	CFA/I fimbrial chaperone
39	1711	60	fig|562.1021.peg.1711	FIG00638918: hypothetical protein	-				0
39	1712	205	fig|562.1021.peg.1712	DUF1440 domain-containing membrane protein	bi	44	2054	fig|562.1022.peg.2054	100	DUF1440 domain-containing membrane protein
39	1713	42	fig|562.1021.peg.1713	FIG00638930: hypothetical protein	bi	44	2055	fig|562.1022.peg.2055	100	FIG00638930: hypothetical protein
39	1714	230	fig|562.1021.peg.1714	Periplasmic aromatic aldehyde oxidoreductase, iron-sulfur subunit YagT	bi	44	2056	fig|562.1022.peg.2056	100	Periplasmic aromatic aldehyde oxidoreductase, iron-sulfur subunit YagT
39	1715	319	fig|562.1021.peg.1715	Periplasmic aromatic aldehyde oxidoreductase, FAD binding subunit YagS	bi	44	2057	fig|562.1022.peg.2057	100	Periplasmic aromatic aldehyde oxidoreductase, FAD binding subunit YagS
39	1716	733	fig|562.1021.peg.1716	Periplasmic aromatic aldehyde oxidoreductase, molybdenum binding subunit YagR	bi	44	2058	fig|562.1022.peg.2058	100	Periplasmic aromatic aldehyde oxidoreductase, molybdenum binding subunit YagR
39	1717	319	fig|562.1021.peg.1717	Hypothetical protein YagQ	bi	44	2059	fig|562.1022.peg.2059	100	Hypothetical protein YagQ
39	1718	137	fig|562.1021.peg.1718	Transcriptional regulator	bi	44	2060	fig|562.1022.peg.2060	100	Transcriptional regulator
39	1719	418	fig|562.1021.peg.1719	Gamma-glutamyl phosphate reductase (EC 1.2.1.41)	bi	44	2061	fig|562.1022.peg.2061	100	Gamma-glutamyl phosphate reductase (EC 1.2.1.41)
39	1720	368	fig|562.1021.peg.1720	Glutamate 5-kinase (EC 2.7.2.11) / RNA-binding C-terminal domain PUA	bi	44	2062	fig|562.1022.peg.2062	100	Glutamate 5-kinase (EC 2.7.2.11) / RNA-binding C-terminal domain PUA
39	1721	352	fig|562.1021.peg.1721	Outer membrane pore protein E precursor	bi	44	2063	fig|562.1022.peg.2063	100	Outer membrane pore protein E precursor
39	1722	134	fig|562.1021.peg.1722	Curlin genes transcriptional activator	bi	44	2064	fig|562.1022.peg.2064	100	Curlin genes transcriptional activator
39	1723	415	fig|562.1021.peg.1723	FIG01200175: hypothetical protein	bi	44	2065	fig|562.1022.peg.2065	100	FIG01200175: hypothetical protein
39	1724	153	fig|562.1021.peg.1724	Xanthine-guanine phosphoribosyltransferase (EC 2.4.2.22)	bi	44	2066	fig|562.1022.peg.2066	100	Xanthine-guanine phosphoribosyltransferase (EC 2.4.2.22)
39	1725	486	fig|562.1021.peg.1725	Aminoacyl-histidine dipeptidase (Peptidase D) (EC 3.4.13.3)	bi	44	2067	fig|562.1022.peg.2067	100	Aminoacyl-histidine dipeptidase (Peptidase D) (EC 3.4.13.3)
39	1726	205	fig|562.1021.peg.1726	Peptide chain release factor homolog	bi	44	2068	fig|562.1022.peg.2068	100	Peptide chain release factor homolog
39	1727	380	fig|562.1021.peg.1727	Protein with similarity to RtcB	bi	44	2069	fig|562.1022.peg.2069	100	Protein with similarity to RtcB
39	1728	125	fig|562.1021.peg.1728	Uncharacterized acetyltransferase YafP (EC 2.3.1.-)	bi	44	2070	fig|562.1022.peg.2070	97.62	Uncharacterized acetyltransferase YafP (EC 2.3.1.-)
39	1729	352	fig|562.1021.peg.1729	DNA polymerase IV (EC 2.7.7.7)	bi	44	2071	fig|562.1022.peg.2071	100	DNA polymerase IV (EC 2.7.7.7)
39	1730	257	fig|562.1021.peg.1730	Flagellar motor rotation protein MotB	bi	44	2072	fig|562.1022.peg.2072	100	Flagellar motor rotation protein MotB
39	1731	580	fig|562.1021.peg.1731	Flagellar biosynthesis protein FlhA	bi	44	2073	fig|562.1022.peg.2073	99.81	Flagellar biosynthesis protein FlhA
39	1732	93	fig|562.1021.peg.1732	HicA-like protein	bi	44	2074	fig|562.1022.peg.2074	100	HicA-like protein
39	1733	119	fig|562.1021.peg.1733	FIG00640507: hypothetical protein	bi	44	2075	fig|562.1022.peg.2075	100	FIG00640507: hypothetical protein
39	1734	258	fig|562.1021.peg.1734	Hypothetical lipoprotein yafL precursor	bi	44	2076	fig|562.1022.peg.2076	100	Hypothetical lipoprotein yafL precursor
39	1735	87	fig|562.1021.peg.1735	DNA-damage-inducible protein J	bi	44	2078	fig|562.1022.peg.2078	100	DNA-damage-inducible protein J
39	1736	65	fig|562.1021.peg.1736	YafQ toxin protein	bi	44	2079	fig|562.1022.peg.2079	100	YafQ toxin protein
39	1737	247	fig|562.1021.peg.1737	probable exported protein STY0357	bi	44	2080	fig|562.1022.peg.2080	100	probable exported protein STY0357
39	1738	256	fig|562.1021.peg.1738	Predicted glutamine amidotransferase	bi	44	2081	fig|562.1022.peg.2081	100	Predicted glutamine amidotransferase
39	1739	193	fig|562.1021.peg.1739	Phosphoheptose isomerase 1 (EC 5.3.1.-)	bi	44	2082	fig|562.1022.peg.2082	100	Phosphoheptose isomerase 1 (EC 5.3.1.-)
39	1740	815	fig|562.1021.peg.1740	acyl-CoA dehydrogenase	bi	44	2083	fig|562.1022.peg.2083	100	acyl-CoA dehydrogenase
39	1741	150	fig|562.1021.peg.1741	Inhibitor of vertebrate lysozyme precursor	bi	44	2084	fig|562.1022.peg.2084	100	Inhibitor of vertebrate lysozyme precursor
39	1742	257	fig|562.1021.peg.1742	Omega amidase (Nit2 homolog)	bi	44	2085	fig|562.1022.peg.2085	100	Omega amidase (Nit2 homolog)
40	1743	140	fig|562.1021.peg.1743	Putative cytoplasmic protein	bi	43	1711	fig|562.1022.peg.1711	100	Putative cytoplasmic protein
40	1744	258	fig|562.1021.peg.1744	putative exported protein	bi	43	1712	fig|562.1022.peg.1712	100	putative exported protein
40	1745	157	fig|562.1021.peg.1745	Coenzyme F420 hydrogenase maturation protease (EC 3.4.24.-)	bi	43	1713	fig|562.1022.peg.1713	100	Coenzyme F420 hydrogenase maturation protease (EC 3.4.24.-)
40	1746	137	fig|562.1021.peg.1746	Formate hydrogenlyase maturation protein hycH	bi	43	1714	fig|562.1022.peg.1714	100	Formate hydrogenlyase maturation protein hycH
40	1747	256	fig|562.1021.peg.1747	Formate hydrogenlyase subunit 7	bi	43	1715	fig|562.1022.peg.1715	100	Formate hydrogenlyase subunit 7
40	1748	181	fig|562.1021.peg.1748	Formate hydrogenlyase complex 3 iron-sulfur protein; Formate hydrogenlyase subunit 6; Ni,Fe-hydrogenase III medium subunit	bi	43	1716	fig|562.1022.peg.1716	100	Formate hydrogenlyase complex 3 iron-sulfur protein; Formate hydrogenlyase subunit 6; Ni,Fe-hydrogenase III medium subunit
40	1749	577	fig|562.1021.peg.1749	Formate hydrogenlyase subunit 5	bi	43	1717	fig|562.1022.peg.1717	100	Formate hydrogenlyase subunit 5
40	1750	308	fig|562.1021.peg.1750	Formate hydrogenlyase subunit 4	bi	43	1718	fig|562.1022.peg.1718	100	Formate hydrogenlyase subunit 4
40	1751	609	fig|562.1021.peg.1751	Formate hydrogenlyase subunit 3	bi	43	1719	fig|562.1022.peg.1719	100	Formate hydrogenlyase subunit 3
40	1752	204	fig|562.1021.peg.1752	Formate hydrogenlyase subunit 2	bi	43	1720	fig|562.1022.peg.1720	100	Formate hydrogenlyase subunit 2
40	1753	154	fig|562.1021.peg.1753	Formate hydrogenlyase regulatory protein HycA	bi	43	1721	fig|562.1022.peg.1721	100	Formate hydrogenlyase regulatory protein HycA
40	1754	121	fig|562.1021.peg.1754	[NiFe] hydrogenase nickel incorporation protein HypA	bi	43	1722	fig|562.1022.peg.1722	100	[NiFe] hydrogenase nickel incorporation protein HypA
40	1755	291	fig|562.1021.peg.1755	[NiFe] hydrogenase nickel incorporation-associated protein HypB	bi	43	1723	fig|562.1022.peg.1723	100	[NiFe] hydrogenase nickel incorporation-associated protein HypB
40	1756	91	fig|562.1021.peg.1756	[NiFe] hydrogenase metallocenter assembly protein HypC	bi	43	1724	fig|562.1022.peg.1724	100	[NiFe] hydrogenase metallocenter assembly protein HypC
40	1757	374	fig|562.1021.peg.1757	[NiFe] hydrogenase metallocenter assembly protein HypD	bi	43	1725	fig|562.1022.peg.1725	100	[NiFe] hydrogenase metallocenter assembly protein HypD
40	1758	337	fig|562.1021.peg.1758	[NiFe] hydrogenase metallocenter assembly protein HypE	bi	43	1726	fig|562.1022.peg.1726	100	[NiFe] hydrogenase metallocenter assembly protein HypE
40	1759	693	fig|562.1021.peg.1759	Formate hydrogenlyase transcriptional activator	bi	43	1727	fig|562.1022.peg.1727	100	Formate hydrogenlyase transcriptional activator
40	1760	118	fig|562.1021.peg.1760	FIG00638716: hypothetical protein	bi	43	1728	fig|562.1022.peg.1728	100	FIG00638716: hypothetical protein
40	1761	60	fig|562.1021.peg.1761	FIG00638522: hypothetical protein	bi	43	1729	fig|562.1022.peg.1729	100	FIG00638522: hypothetical protein
40	1762	854	fig|562.1021.peg.1762	DNA mismatch repair protein MutS	bi	43	1730	fig|562.1022.peg.1730	100	DNA mismatch repair protein MutS
40	1763	219	fig|562.1021.peg.1763	Serine/threonine protein phosphatase 2 (EC 3.1.3.16)	bi	43	1731	fig|562.1022.peg.1731	100	Serine/threonine protein phosphatase 2 (EC 3.1.3.16)
40	1764	256	fig|562.1021.peg.1764	Hypothetical transcriptional regulator ygbI	bi	43	1732	fig|562.1022.peg.1732	100	Hypothetical transcriptional regulator ygbI
40	1765	303	fig|562.1021.peg.1765	D-beta-hydroxybutyrate dehydrogenase (EC 1.1.1.30)	bi	43	1733	fig|562.1022.peg.1733	100	D-beta-hydroxybutyrate dehydrogenase (EC 1.1.1.30)
40	1766	421	fig|562.1021.peg.1766	FIG00641944: hypothetical protein	bi	43	1734	fig|562.1022.peg.1734	100	FIG00641944: hypothetical protein
40	1767	213	fig|562.1021.peg.1767	Ribulose-5-phosphate 4-epimerase and related epimerases and aldolases	bi	43	1735	fig|562.1022.peg.1735	100	Ribulose-5-phosphate 4-epimerase and related epimerases and aldolases
40	1768	259	fig|562.1021.peg.1768	Hydroxypyruvate isomerase (EC 5.3.1.22)	bi	43	1736	fig|562.1022.peg.1736	100	Hydroxypyruvate isomerase (EC 5.3.1.22)
40	1769	455	fig|562.1021.peg.1769	Gluconate permease	bi	43	1737	fig|562.1022.peg.1737	100	Gluconate permease
40	1770	79	fig|562.1021.peg.1770	Hydroxyaromatic non-oxidative decarboxylase protein D (EC 4.1.1.-)	bi	43	1738	fig|562.1022.peg.1738	100	Hydroxyaromatic non-oxidative decarboxylase protein D (EC 4.1.1.-)
40	1771	476	fig|562.1021.peg.1771	Hydroxyaromatic non-oxidative decarboxylase protein C (EC 4.1.1.-)	bi	43	1739	fig|562.1022.peg.1739	100	Hydroxyaromatic non-oxidative decarboxylase protein C (EC 4.1.1.-)
40	1772	198	fig|562.1021.peg.1772	COG0163: 3-polyprenyl-4-hydroxybenzoate decarboxylase	bi	43	1740	fig|562.1022.peg.1740	100	COG0163: 3-polyprenyl-4-hydroxybenzoate decarboxylase
40	1773	136	fig|562.1021.peg.1773	Transcriptional regulator, MarR family	bi	43	1741	fig|562.1022.peg.1741	100	Transcriptional regulator, MarR family
40	1774	331	fig|562.1021.peg.1774	RNA polymerase sigma factor RpoS	bi	43	1816	fig|562.1022.peg.1816	100	RNA polymerase sigma factor RpoS
40	1775	380	fig|562.1021.peg.1775	Lipoprotein NlpD	bi	43	1817	fig|562.1022.peg.1817	100	Lipoprotein NlpD
40	1776	209	fig|562.1021.peg.1776	Protein-L-isoaspartate O-methyltransferase (EC 2.1.1.77)	bi	43	1819	fig|562.1022.peg.1819	100	Protein-L-isoaspartate O-methyltransferase (EC 2.1.1.77)
40	1777	254	fig|562.1021.peg.1777	5-nucleotidase SurE (EC 3.1.3.5) @ Exopolyphosphatase (EC 3.6.1.11)	bi	43	1820	fig|562.1022.peg.1820	100	5-nucleotidase SurE (EC 3.1.3.5) @ Exopolyphosphatase (EC 3.6.1.11)
40	1778	350	fig|562.1021.peg.1778	tRNA pseudouridine 13 synthase (EC 4.2.1.-)	bi	43	1821	fig|562.1022.peg.1821	100	tRNA pseudouridine 13 synthase (EC 4.2.1.-)
40	1779	160	fig|562.1021.peg.1779	2-C-methyl-D-erythritol 2,4-cyclodiphosphate synthase (EC 4.6.1.12)	bi	43	1822	fig|562.1022.peg.1822	100	2-C-methyl-D-erythritol 2,4-cyclodiphosphate synthase (EC 4.6.1.12)
40	1780	237	fig|562.1021.peg.1780	2-C-methyl-D-erythritol 4-phosphate cytidylyltransferase (EC 2.7.7.60)	bi	43	1823	fig|562.1022.peg.1823	100	2-C-methyl-D-erythritol 4-phosphate cytidylyltransferase (EC 2.7.7.60)
40	1781	104	fig|562.1021.peg.1781	Cell division protein DivIC (FtsB), stabilizes FtsL against RasP cleavage	bi	43	1824	fig|562.1022.peg.1824	100	Cell division protein DivIC (FtsB), stabilizes FtsL against RasP cleavage
40	1782	108	fig|562.1021.peg.1782	Putative cytochrome oxidase subunit	bi	43	1826	fig|562.1022.peg.1826	100	Putative cytochrome oxidase subunit
40	1783	202	fig|562.1021.peg.1783	Adenylylsulfate kinase (EC 2.7.1.25)	bi	43	1827	fig|562.1022.peg.1827	100	Adenylylsulfate kinase (EC 2.7.1.25)
40	1784	476	fig|562.1021.peg.1784	Sulfate adenylyltransferase subunit 1 (EC 2.7.7.4)	bi	43	1828	fig|562.1022.peg.1828	100	Sulfate adenylyltransferase subunit 1 (EC 2.7.7.4)
40	1785	303	fig|562.1021.peg.1785	Sulfate adenylyltransferase subunit 2 (EC 2.7.7.4)	bi	43	1829	fig|562.1022.peg.1829	100	Sulfate adenylyltransferase subunit 2 (EC 2.7.7.4)
40	1786	346	fig|562.1021.peg.1786	Alkaline phosphatase isozyme conversion protein precursor (EC 3.4.11.-)	bi	43	1830	fig|562.1022.peg.1830	100	Alkaline phosphatase isozyme conversion protein precursor (EC 3.4.11.-)
40	1787	41	fig|562.1021.peg.1787	FIG00638768: hypothetical protein	-				0
40	1788	124	fig|562.1021.peg.1788	FIG00639520: hypothetical protein	-				0
40	1789	98	fig|562.1021.peg.1789	CRISPR-associated protein, Cas2	bi	43	1905	fig|562.1022.peg.1905	100	CRISPR-associated protein, Cas2
40	1790	307	fig|562.1021.peg.1790	CRISPR-associated protein Cas1	bi	43	1906	fig|562.1022.peg.1906	100	CRISPR-associated protein Cas1
40	1791	217	fig|562.1021.peg.1791	CRISPR-associated protein, Cse3 family	bi	43	1907	fig|562.1022.peg.1907	100	CRISPR-associated protein, Cse3 family
40	1792	249	fig|562.1021.peg.1792	CRISPR-associated protein, Cas5e family	bi	43	1908	fig|562.1022.peg.1908	100	CRISPR-associated protein, Cas5e family
40	1793	358	fig|562.1021.peg.1793	CRISPR-associated protein, Cse4 family	bi	43	1909	fig|562.1022.peg.1909	100	CRISPR-associated protein, Cse4 family
40	1794	178	fig|562.1021.peg.1794	CRISPR-associated protein, Cse2 family	bi	43	1910	fig|562.1022.peg.1910	100	CRISPR-associated protein, Cse2 family
40	1795	521	fig|562.1021.peg.1795	CRISPR-associated protein, Cse1 family	bi	43	1911	fig|562.1022.peg.1911	100	CRISPR-associated protein, Cse1 family
40	1796	900	fig|562.1021.peg.1796	CRISPR-associated helicase Cas3, protein	bi	43	1912	fig|562.1022.peg.1912	100	CRISPR-associated helicase Cas3, protein
40	1797	51	fig|562.1021.peg.1797	HokE protein	uni	12	666	fig|562.1022.peg.666	80	HokE protein
40	1798	245	fig|562.1021.peg.1798	Phosphoadenylyl-sulfate reductase [thioredoxin] (EC 1.8.4.8)	bi	43	1913	fig|562.1022.peg.1913	100	Phosphoadenylyl-sulfate reductase [thioredoxin] (EC 1.8.4.8)
40	1799	571	fig|562.1021.peg.1799	Sulfite reductase [NADPH] hemoprotein beta-component (EC 1.8.1.2)	bi	43	1920	fig|562.1022.peg.1920	100	Sulfite reductase [NADPH] hemoprotein beta-component (EC 1.8.1.2)
40	1800	600	fig|562.1021.peg.1800	Sulfite reductase [NADPH] flavoprotein alpha-component (EC 1.8.1.2)	bi	43	1921	fig|562.1022.peg.1921	100	Sulfite reductase [NADPH] flavoprotein alpha-component (EC 1.8.1.2)
40	1801	38	fig|562.1021.peg.1801	FIG00639918: hypothetical protein	-				0
40	1802	121	fig|562.1021.peg.1802	Queuosine biosynthesis QueD, PTPS-I	bi	43	1922	fig|562.1022.peg.1922	100	Queuosine biosynthesis QueD, PTPS-I
40	1803	424	fig|562.1021.peg.1803	Probable electron transfer flavoprotein-quinone oxidoreductase YgcN (EC 1.5.5.-)	bi	43	1923	fig|562.1022.peg.1923	100	Probable electron transfer flavoprotein-quinone oxidoreductase YgcN (EC 1.5.5.-)
40	1804	87	fig|562.1021.peg.1804	Ferredoxin-like protein YgcO	bi	43	1924	fig|562.1022.peg.1924	100	Ferredoxin-like protein YgcO
40	1805	192	fig|562.1021.peg.1805	Glycerol uptake operon antiterminator regulatory protein	bi	43	1925	fig|562.1022.peg.1925	100	Glycerol uptake operon antiterminator regulatory protein
40	1806	287	fig|562.1021.peg.1806	Putative electron transfer flavoprotein subunit YgcQ	bi	43	1926	fig|562.1022.peg.1926	100	Putative electron transfer flavoprotein subunit YgcQ
40	1807	260	fig|562.1021.peg.1807	Putative electron transfer flavoprotein subunit YgcR	bi	43	1927	fig|562.1022.peg.1927	100	Putative electron transfer flavoprotein subunit YgcR
40	1808	446	fig|562.1021.peg.1808	Inner membrane metabolite transport protein YgcS	bi	43	1928	fig|562.1022.peg.1928	100	Inner membrane metabolite transport protein YgcS
40	1809	485	fig|562.1021.peg.1809	Predicted FAD containing dehydrogenase	bi	43	1929	fig|562.1022.peg.1929	100	Predicted FAD containing dehydrogenase
40	1810	262	fig|562.1021.peg.1810	2-deoxy-D-gluconate 3-dehydrogenase (EC 1.1.1.125)	bi	43	1930	fig|562.1022.peg.1930	100	2-deoxy-D-gluconate 3-dehydrogenase (EC 1.1.1.125)
40	1811	426	fig|562.1021.peg.1811	Inner membrane protein YqcE	bi	43	1931	fig|562.1022.peg.1931	100	Inner membrane protein YqcE
40	1812	493	fig|562.1021.peg.1812	Uncharacterized sugar kinase YgcE (EC 2.7.1.-)	bi	43	1932	fig|562.1022.peg.1932	100	Uncharacterized sugar kinase YgcE (EC 2.7.1.-)
40	1813	122	fig|562.1021.peg.1813	FIG00641526: hypothetical protein	-				0
40	1814	224	fig|562.1021.peg.1814	Queuosine Biosynthesis QueE Radical SAM	bi	43	1933	fig|562.1022.peg.1933	100	Queuosine Biosynthesis QueE Radical SAM
40	1815	47	fig|562.1021.peg.1815	FIG00638198: hypothetical protein	bi	43	1934	fig|562.1022.peg.1934	100	FIG00638198: hypothetical protein
40	1816	291	fig|562.1021.peg.1816	Uncharacterized protein YgcG	bi	43	1935	fig|562.1022.peg.1935	100	Uncharacterized protein YgcG
40	1817	40	fig|562.1021.peg.1817	hypothetical protein	bi	43	1936	fig|562.1022.peg.1936	100	hypothetical protein
40	1818	433	fig|562.1021.peg.1818	Enolase (EC 4.2.1.11)	bi	43	1937	fig|562.1022.peg.1937	100	Enolase (EC 4.2.1.11)
40	1819	546	fig|562.1021.peg.1819	CTP synthase (EC 6.3.4.2)	bi	43	1938	fig|562.1022.peg.1938	100	CTP synthase (EC 6.3.4.2)
40	1820	264	fig|562.1021.peg.1820	Nucleoside triphosphate pyrophosphohydrolase MazG (EC 3.6.1.8)	bi	43	1939	fig|562.1022.peg.1939	100	Nucleoside triphosphate pyrophosphohydrolase MazG (EC 3.6.1.8)
40	1821	112	fig|562.1021.peg.1821	Programmed cell death toxin MazF	bi	43	1940	fig|562.1022.peg.1940	100	Programmed cell death toxin MazF
40	1822	83	fig|562.1021.peg.1822	Programmed cell death antitoxin MazE	bi	43	1941	fig|562.1022.peg.1941	100	Programmed cell death antitoxin MazE
40	1823	745	fig|562.1021.peg.1823	COG0317: Guanosine polyphosphate pyrophosphohydrolases/synthetases( EC:2.7.6.5 )	bi	43	1942	fig|562.1022.peg.1942	100	COG0317: Guanosine polyphosphate pyrophosphohydrolases/synthetases( EC:2.7.6.5 )
40	1824	434	fig|562.1021.peg.1824	23S rRNA (Uracil-5-) -methyltransferase RumA (EC 2.1.1.-)	bi	43	1943	fig|562.1022.peg.1943	100	23S rRNA (Uracil-5-) -methyltransferase RumA (EC 2.1.1.-)
40	1825	919	fig|562.1021.peg.1825	BarA sensory histidine kinase (= VarS = GacS)	bi	43	1944	fig|562.1022.peg.1944	100	BarA sensory histidine kinase (= VarS = GacS)
40	1826	39	fig|562.1021.peg.1826	hypothetical protein	-				0
40	1827	447	fig|562.1021.peg.1827	Glucarate dehydratase (EC 4.2.1.40)	bi	43	1945	fig|562.1022.peg.1945	100	Glucarate dehydratase (EC 4.2.1.40)
40	1828	447	fig|562.1021.peg.1828	Glucarate dehydratase (EC 4.2.1.40)	bi	43	1946	fig|562.1022.peg.1946	100	Glucarate dehydratase (EC 4.2.1.40)
40	1829	451	fig|562.1021.peg.1829	D-glucarate permease	bi	43	1947	fig|562.1022.peg.1947	100	D-glucarate permease
40	1830	43	fig|562.1021.peg.1830	FIG00638984: hypothetical protein	bi	43	1949	fig|562.1022.peg.1949	100	FIG00638984: hypothetical protein
40	1831	150	fig|562.1021.peg.1831	Hypothetical flavoprotein YqcA (clustered with tRNA pseudouridine synthase C)	bi	43	1950	fig|562.1022.peg.1950	100	Hypothetical flavoprotein YqcA (clustered with tRNA pseudouridine synthase C)
40	1832	261	fig|562.1021.peg.1832	tRNA pseudouridine synthase C (EC 4.2.1.70)	bi	43	1951	fig|562.1022.peg.1951	100	tRNA pseudouridine synthase C (EC 4.2.1.70)
40	1833	110	fig|562.1021.peg.1833	Hypothetical protein YqcC (clustered with tRNA pseudouridine synthase C)	bi	43	1952	fig|562.1022.peg.1952	100	Hypothetical protein YqcC (clustered with tRNA pseudouridine synthase C)
40	1834	182	fig|562.1021.peg.1834	Syd protein	bi	43	1953	fig|562.1022.peg.1953	100	Syd protein
40	1835	283	fig|562.1021.peg.1835	NADPH-dependent 7-cyano-7-deazaguanine reductase (EC 1.7.1.-)	bi	43	1954	fig|562.1022.peg.1954	100	NADPH-dependent 7-cyano-7-deazaguanine reductase (EC 1.7.1.-)
40	1836	455	fig|562.1021.peg.1836	Decarboxylase family protein	bi	43	1955	fig|562.1022.peg.1955	100	Decarboxylase family protein
40	1837	430	fig|562.1021.peg.1837	Serine transporter	bi	43	1957	fig|562.1022.peg.1957	100	Serine transporter
40	1838	456	fig|562.1021.peg.1838	L-serine dehydratase (EC 4.3.1.17)	bi	43	1958	fig|562.1022.peg.1958	100	L-serine dehydratase (EC 4.3.1.17)
40	1839	252	fig|562.1021.peg.1839	DNA polymerase I (EC 2.7.7.7)	bi	43	1959	fig|562.1022.peg.1959	100	DNA polymerase I (EC 2.7.7.7)
40	1840	384	fig|562.1021.peg.1840	Lactaldehyde reductase (EC 1.1.1.77)	bi	43	1960	fig|562.1022.peg.1960	100	Lactaldehyde reductase (EC 1.1.1.77)
40	1841	216	fig|562.1021.peg.1841	L-fuculose phosphate aldolase (EC 4.1.2.17)	bi	43	1961	fig|562.1022.peg.1961	100	L-fuculose phosphate aldolase (EC 4.1.2.17)
40	1842	439	fig|562.1021.peg.1842	Fucose permease	bi	43	1962	fig|562.1022.peg.1962	100	Fucose permease
40	1843	592	fig|562.1021.peg.1843	L-fucose isomerase (EC 5.3.1.25)	bi	43	1963	fig|562.1022.peg.1963	100	L-fucose isomerase (EC 5.3.1.25)
40	1844	473	fig|562.1021.peg.1844	L-fuculokinase (EC 2.7.1.51)	bi	43	1964	fig|562.1022.peg.1964	100	L-fuculokinase (EC 2.7.1.51)
40	1845	141	fig|562.1021.peg.1845	L-fucose mutarotase	bi	43	1965	fig|562.1022.peg.1965	100	L-fucose mutarotase
40	1846	244	fig|562.1021.peg.1846	L-fucose operon activator	bi	43	1966	fig|562.1022.peg.1966	100	L-fucose operon activator
40	1847	367	fig|562.1021.peg.1847	LSU rRNA 2'-O-methyl-C2498 methyltransferase RlmM	bi	43	1967	fig|562.1022.peg.1967	100	LSU rRNA 2'-O-methyl-C2498 methyltransferase RlmM
40	1848	132	fig|562.1021.peg.1848	COG2363	bi	43	1968	fig|562.1022.peg.1968	100	COG2363
40	1849	306	fig|562.1021.peg.1849	Glycine cleavage system transcriptional activator GcvA	bi	43	1969	fig|562.1022.peg.1969	100	Glycine cleavage system transcriptional activator GcvA
40	1850	77	fig|562.1021.peg.1850	probable lipoprotein	bi	43	1970	fig|562.1022.peg.1970	100	probable lipoprotein
40	1851	402	fig|562.1021.peg.1851	Cysteine desulfurase CsdA-CsdE (EC 2.8.1.7), main protein CsdA	bi	43	1971	fig|562.1022.peg.1971	100	Cysteine desulfurase CsdA-CsdE (EC 2.8.1.7), main protein CsdA
40	1852	148	fig|562.1021.peg.1852	Cysteine desulfurase CsdA-CsdE, sulfur acceptor protein CsdE	bi	43	1972	fig|562.1022.peg.1972	100	Cysteine desulfurase CsdA-CsdE, sulfur acceptor protein CsdE
40	1853	267	fig|562.1021.peg.1853	HesA/MoeB/ThiF family protein related to EC-YgdL	bi	43	1973	fig|562.1022.peg.1973	100	HesA/MoeB/ThiF family protein related to EC-YgdL
40	1854	356	fig|562.1021.peg.1854	Membrane-bound lytic murein transglycosylase A precursor (EC 3.2.1.-)	bi	43	1974	fig|562.1022.peg.1974	100	Membrane-bound lytic murein transglycosylase A precursor (EC 3.2.1.-)
40	1855	47	fig|562.1021.peg.1855	hypothetical protein	-				0
40	1856	256	fig|562.1021.peg.1856	hypothetical protein	bi	43	1919	fig|562.1022.peg.1919	100	hypothetical protein
40	1857	418	fig|562.1021.peg.1857	N-acetylmuramoyl-L-alanine amidase (EC 3.5.1.28)	bi	43	1975	fig|562.1022.peg.1975	100	N-acetylmuramoyl-L-alanine amidase (EC 3.5.1.28)
40	1858	444	fig|562.1021.peg.1858	N-acetylglutamate synthase (EC 2.3.1.1)	bi	43	1976	fig|562.1022.peg.1976	100	N-acetylglutamate synthase (EC 2.3.1.1)
40	1859	609	fig|562.1021.peg.1859	Exodeoxyribonuclease V alpha chain (EC 3.1.11.5)	bi	43	1977	fig|562.1022.peg.1977	100	Exodeoxyribonuclease V alpha chain (EC 3.1.11.5)
40	1860	1181	fig|562.1021.peg.1860	Exodeoxyribonuclease V beta chain (EC 3.1.11.5)	bi	43	1978	fig|562.1022.peg.1978	100	Exodeoxyribonuclease V beta chain (EC 3.1.11.5)
40	1861	963	fig|562.1021.peg.1861	Protease III precursor (EC 3.4.24.55)	bi	43	1979	fig|562.1022.peg.1979	100	Protease III precursor (EC 3.4.24.55)
40	1862	1123	fig|562.1021.peg.1862	Exodeoxyribonuclease V gamma chain (EC 3.1.11.5)	bi	43	1980	fig|562.1022.peg.1980	100	Exodeoxyribonuclease V gamma chain (EC 3.1.11.5)
40	1863	116	fig|562.1021.peg.1863	FIG004136: Prepilin peptidase dependent protein C precursor	bi	43	1981	fig|562.1022.peg.1981	100	FIG004136: Prepilin peptidase dependent protein C precursor
40	1864	136	fig|562.1021.peg.1864	FIG006270: hypothetical protein	bi	43	1982	fig|562.1022.peg.1982	100	FIG006270: hypothetical protein
40	1865	188	fig|562.1021.peg.1865	FIG004819: Prepilin peptidase dependent protein B precursor	bi	43	1983	fig|562.1022.peg.1983	100	FIG004819: Prepilin peptidase dependent protein B precursor
40	1866	157	fig|562.1021.peg.1866	Prepilin peptidase dependent protein A precursor	bi	43	1984	fig|562.1022.peg.1984	100	Prepilin peptidase dependent protein A precursor
40	1867	58	fig|562.1021.peg.1867	FIG102772: hypothetical protein	-				0
40	1868	265	fig|562.1021.peg.1868	Thymidylate synthase (EC 2.1.1.45)	bi	43	1985	fig|562.1022.peg.1985	100	Thymidylate synthase (EC 2.1.1.45)
40	1869	292	fig|562.1021.peg.1869	Prolipoprotein diacylglyceryl transferase (EC 2.4.99.-)	bi	43	1986	fig|562.1022.peg.1986	100	Prolipoprotein diacylglyceryl transferase (EC 2.4.99.-)
40	1870	749	fig|562.1021.peg.1870	FIG001592: Phosphocarrier protein kinase/phosphorylase, nitrogen regulation associated	bi	43	1987	fig|562.1022.peg.1987	100	FIG001592: Phosphocarrier protein kinase/phosphorylase, nitrogen regulation associated
40	1871	177	fig|562.1021.peg.1871	Adenosine (5')-pentaphospho-(5'')-adenosine pyrophosphohydrolase (EC 3.6.1.-)	bi	43	1988	fig|562.1022.peg.1988	100	Adenosine (5')-pentaphospho-(5'')-adenosine pyrophosphohydrolase (EC 3.6.1.-)
40	1872	54	fig|562.1021.peg.1872	FIG00644768: hypothetical protein	bi	43	1989	fig|562.1022.peg.1989	100	FIG00644768: hypothetical protein
40	1873	230	fig|562.1021.peg.1873	DNA mismatch repair endonuclease MutH	bi	43	1990	fig|562.1022.peg.1990	100	DNA mismatch repair endonuclease MutH
40	1874	238	fig|562.1021.peg.1874	FIG003462: membrane protein	bi	43	1991	fig|562.1022.peg.1991	100	FIG003462: membrane protein
40	1875	73	fig|562.1021.peg.1875	Hypothetical lipoprotein ygdR precursor	bi	43	1992	fig|562.1022.peg.1992	100	Hypothetical lipoprotein ygdR precursor
40	1876	347	fig|562.1021.peg.1876	Oxidoreductase, aldo/keto reductase family	bi	43	1993	fig|562.1022.peg.1993	100	Oxidoreductase, aldo/keto reductase family
40	1877	383	fig|562.1021.peg.1877	Lysophospholipid transporter LplT	bi	43	1994	fig|562.1022.peg.1994	100	Lysophospholipid transporter LplT
40	1878	720	fig|562.1021.peg.1878	2-acylglycerophosphoethanolamine acyltransferase (EC 2.3.1.40) / Acyl-[acyl-carrier-protein] synthetase (EC 6.2.1.20)	bi	43	1995	fig|562.1022.peg.1995	100	2-acylglycerophosphoethanolamine acyltransferase (EC 2.3.1.40) / Acyl-[acyl-carrier-protein] synthetase (EC 6.2.1.20)
40	1879	40	fig|562.1021.peg.1879	hypothetical protein	bi	43	1997	fig|562.1022.peg.1997	100	hypothetical protein
40	1880	344	fig|562.1021.peg.1880	Galactose operon repressor, GalR-LacI family of transcriptional regulators	bi	43	1998	fig|562.1022.peg.1998	100	Galactose operon repressor, GalR-LacI family of transcriptional regulators
40	1881	421	fig|562.1021.peg.1881	Diaminopimelate decarboxylase (EC 4.1.1.20)	bi	43	1999	fig|562.1022.peg.1999	100	Diaminopimelate decarboxylase (EC 4.1.1.20)
40	1882	312	fig|562.1021.peg.1882	Transcriptional activator protein LysR	bi	43	2000	fig|562.1022.peg.2000	100	Transcriptional activator protein LysR
40	1883	231	fig|562.1021.peg.1883	Uncharacterized protein YgeA of aspartate/glutamate/hydantoin racemase family	bi	43	2001	fig|562.1022.peg.2001	100	Uncharacterized protein YgeA of aspartate/glutamate/hydantoin racemase family
40	1884	473	fig|562.1021.peg.1884	Arabinose-proton symporter	bi	43	2002	fig|562.1022.peg.2002	100	Arabinose-proton symporter
40	1885	254	fig|562.1021.peg.1885	2-deoxy-D-gluconate 3-dehydrogenase (EC 1.1.1.125)	bi	43	2003	fig|562.1022.peg.2003	99.39	2-deoxy-D-gluconate 3-dehydrogenase (EC 1.1.1.125)
40	1886	279	fig|562.1021.peg.1886	4-deoxy-L-threo-5-hexosulose-uronate ketol-isomerase (EC 5.3.1.17)	bi	43	1742	fig|562.1022.peg.1742	100	4-deoxy-L-threo-5-hexosulose-uronate ketol-isomerase (EC 5.3.1.17)
40	1887	394	fig|562.1021.peg.1887	Acetyl-CoA acetyltransferase (EC 2.3.1.9)	bi	43	1743	fig|562.1022.peg.1743	100	Acetyl-CoA acetyltransferase (EC 2.3.1.9)
40	1888	410	fig|562.1021.peg.1888	Serine transporter	bi	43	1744	fig|562.1022.peg.1744	100	Serine transporter
40	1889	190	fig|562.1021.peg.1889	Uncharacterized protein YqeH	bi	43	1745	fig|562.1022.peg.1745	100	Uncharacterized protein YqeH
40	1890	270	fig|562.1021.peg.1890	Putative sensory transducer	bi	43	1746	fig|562.1022.peg.1746	100	Putative sensory transducer
40	1891	161	fig|562.1021.peg.1891	YqeJ protein	bi	43	1747	fig|562.1022.peg.1747	100	YqeJ protein
40	1892	42	fig|562.1021.peg.1892	FIG00638851: hypothetical protein	bi	43	1748	fig|562.1022.peg.1748	100	FIG00638851: hypothetical protein
40	1893	164	fig|562.1021.peg.1893	Type III secretion chaperone protein for YopD (SycD)	bi	43	1750	fig|562.1022.peg.1750	100	Type III secretion chaperone protein for YopD (SycD)
40	1894	459	fig|562.1021.peg.1894	Putative invasion protein	bi	43	1751	fig|562.1022.peg.1751	100	Putative invasion protein
40	1895	87	fig|562.1021.peg.1895	hypothetical protein	bi	43	1752	fig|562.1022.peg.1752	100	hypothetical protein
40	1896	167	fig|562.1021.peg.1896	IncI1 plasmid conjugative transfer putative membrane protein PilT	bi	43	1753	fig|562.1022.peg.1753	100	IncI1 plasmid conjugative transfer putative membrane protein PilT
40	1897	124	fig|562.1021.peg.1897	Hypothetical response regulatory protein ygeK	bi	43	1754	fig|562.1022.peg.1754	100	Hypothetical response regulatory protein ygeK
40	1898	256	fig|562.1021.peg.1898	hypothetical protein	bi	43	1755	fig|562.1022.peg.1755	100	hypothetical protein
40	1899	245	fig|562.1021.peg.1899	Type III secretion bridge between inner and outermembrane lipoprotein (YscJ,HrcJ,EscJ, PscJ)	bi	43	1756	fig|562.1022.peg.1756	100	Type III secretion bridge between inner and outermembrane lipoprotein (YscJ,HrcJ,EscJ, PscJ)
40	1900	96	fig|562.1021.peg.1900	Putative Type III secretion apparatus protein	bi	43	1757	fig|562.1022.peg.1757	100	Putative Type III secretion apparatus protein
40	1901	52	fig|562.1021.peg.1901	Type III secretion cytoplasmic protein (YscF)	bi	43	1758	fig|562.1022.peg.1758	100	Type III secretion cytoplasmic protein (YscF)
40	1902	397	fig|562.1021.peg.1902	Type III secretion protein EprH	bi	43	1759	fig|562.1022.peg.1759	100	Type III secretion protein EprH
40	1903	373	fig|562.1021.peg.1903	Type III secretion inner membrane protein (YscU,SpaS,EscU,HrcU,SsaU, homologous to flagellar export components)	bi	43	1761	fig|562.1022.peg.1761	100	Type III secretion inner membrane protein (YscU,SpaS,EscU,HrcU,SsaU, homologous to flagellar export components)
40	1904	256	fig|562.1021.peg.1904	Type III secretion inner membrane protein (YscT,HrcT,SpaR,EscT,EpaR1,homologous to flagellar export components)	bi	43	1762	fig|562.1022.peg.1762	100	Type III secretion inner membrane protein (YscT,HrcT,SpaR,EscT,EpaR1,homologous to flagellar export components)
40	1905	87	fig|562.1021.peg.1905	Type III secretion inner membrane protein (YscS,homologous to flagellar export components); Surface presentation of antigens protein SpaQ	bi	43	1763	fig|562.1022.peg.1763	100	Type III secretion inner membrane protein (YscS,homologous to flagellar export components); Surface presentation of antigens protein SpaQ
40	1906	127	fig|562.1021.peg.1906	Type III secretion inner membrane protein (YscR,SpaR,HrcR,EscR,homologous to flagellar export components)	bi	43	1764	fig|562.1022.peg.1764	100	Type III secretion inner membrane protein (YscR,SpaR,HrcR,EscR,homologous to flagellar export components)
40	1907	316	fig|562.1021.peg.1907	Type III secretion inner membrane protein (YscQ,homologous to flagellar export components)	bi	43	1765	fig|562.1022.peg.1765	99.42	Type III secretion inner membrane protein (YscQ,homologous to flagellar export components)
40	1908	537	fig|562.1021.peg.1908	Uncharacterized protein YgeP	bi	43	1766	fig|562.1022.peg.1766	100	Uncharacterized protein YgeP
40	1909	252	fig|562.1021.peg.1909	Uncharacterized lipoprotein YgeR precursor	bi	43	1767	fig|562.1022.peg.1767	100	Uncharacterized lipoprotein YgeR precursor
40	1910	766	fig|562.1021.peg.1910	Xanthine dehydrogenase, molybdenum binding subunit (EC 1.17.1.4)	bi	43	1768	fig|562.1022.peg.1768	100	Xanthine dehydrogenase, molybdenum binding subunit (EC 1.17.1.4)
40	1911	293	fig|562.1021.peg.1911	Xanthine dehydrogenase, FAD binding subunit (EC 1.17.1.4)	bi	43	1769	fig|562.1022.peg.1769	100	Xanthine dehydrogenase, FAD binding subunit (EC 1.17.1.4)
40	1912	160	fig|562.1021.peg.1912	Xanthine dehydrogenase iron-sulfur subunit (EC 1.17.1.4)	bi	43	1770	fig|562.1022.peg.1770	100	Xanthine dehydrogenase iron-sulfur subunit (EC 1.17.1.4)
40	1913	593	fig|562.1021.peg.1913	Uncharacterized sigma-54-dependent transcriptional regulator YgeV	bi	43	1771	fig|562.1022.peg.1771	100	Uncharacterized sigma-54-dependent transcriptional regulator YgeV
40	1914	397	fig|562.1021.peg.1914	Aspartate/ornithine carbamoyltransferase family protein protein YgeW	bi	43	1772	fig|562.1022.peg.1772	100	Aspartate/ornithine carbamoyltransferase family protein protein YgeW
40	1915	399	fig|562.1021.peg.1915	Putative diaminopropionate ammonia-lyase (EC 4.3.1.15)	bi	43	1773	fig|562.1022.peg.1773	100	Putative diaminopropionate ammonia-lyase (EC 4.3.1.15)
40	1916	404	fig|562.1021.peg.1916	Putative deacetylase YgeY	bi	43	1774	fig|562.1022.peg.1774	100	Putative deacetylase YgeY
40	1917	462	fig|562.1021.peg.1917	Hypothetical hydrolase YgeZ (EC 3.-.-.-)	bi	43	1775	fig|562.1022.peg.1775	100	Hypothetical hydrolase YgeZ (EC 3.-.-.-)
40	1918	311	fig|562.1021.peg.1918	Carbamate kinase-like protein YqeA	bi	43	1776	fig|562.1022.peg.1776	100	Carbamate kinase-like protein YqeA
40	1919	542	fig|562.1021.peg.1919	Xanthine and CO dehydrogenases maturation factor, XdhC/CoxF family / Selenium-dependent molybdenum hydroxylase system protein YqeB	bi	43	1777	fig|562.1022.peg.1777	100	Xanthine and CO dehydrogenases maturation factor, XdhC/CoxF family / Selenium-dependent molybdenum hydroxylase system protein YqeB
40	1920	257	fig|562.1021.peg.1920	Accessory protein YqeC in selenium-dependent molybdenum hydroxylase maturation	bi	43	1778	fig|562.1022.peg.1778	100	Accessory protein YqeC in selenium-dependent molybdenum hydroxylase maturation
40	1921	193	fig|562.1021.peg.1921	CTP:molybdopterin cytidylyltransferase	bi	43	1779	fig|562.1022.peg.1779	100	CTP:molybdopterin cytidylyltransferase
40	1922	1033	fig|562.1021.peg.1922	Predicted oxidoreductase, Fe-S subunit	bi	43	1780	fig|562.1022.peg.1780	100	Predicted oxidoreductase, Fe-S subunit
40	1923	443	fig|562.1021.peg.1923	SsnA protein	bi	43	1781	fig|562.1022.peg.1781	100	SsnA protein
40	1924	260	fig|562.1021.peg.1924	Uncharacterized protein YgfM	bi	43	1782	fig|562.1022.peg.1782	100	Uncharacterized protein YgfM
40	1925	545	fig|562.1021.peg.1925	Putative purine permease YgfO	bi	43	1783	fig|562.1022.peg.1783	100	Putative purine permease YgfO
40	1926	439	fig|562.1021.peg.1926	Guanine deaminase (EC 3.5.4.3)	bi	43	1784	fig|562.1022.peg.1784	100	Guanine deaminase (EC 3.5.4.3)
40	1927	456	fig|562.1021.peg.1927	Xanthine/uracil/thiamine/ascorbate permease family protein	bi	43	1785	fig|562.1022.peg.1785	100	Xanthine/uracil/thiamine/ascorbate permease family protein
40	1928	163	fig|562.1021.peg.1928	Predicted oxidoreductase, Fe-S subunit	bi	43	1786	fig|562.1022.peg.1786	100	Predicted oxidoreductase, Fe-S subunit
40	1929	645	fig|562.1021.peg.1929	Glutamate synthase [NADPH] small chain (EC 1.4.1.13)	bi	43	1787	fig|562.1022.peg.1787	100	Glutamate synthase [NADPH] small chain (EC 1.4.1.13)
40	1930	419	fig|562.1021.peg.1930	Putative permease	bi	43	1788	fig|562.1022.peg.1788	100	Putative permease
40	1931	42	fig|562.1021.peg.1931	hypothetical protein	bi	43	1789	fig|562.1022.peg.1789	100	hypothetical protein
40	1932	183	fig|562.1021.peg.1932	Isopentenyl-diphosphate delta-isomerase (EC 5.3.3.2)	bi	43	1790	fig|562.1022.peg.1790	100	Isopentenyl-diphosphate delta-isomerase (EC 5.3.3.2)
40	1933	506	fig|562.1021.peg.1933	Lysyl-tRNA synthetase (class II) (EC 6.1.1.6)	uni	33	1095	fig|562.1022.peg.1095	30.53	Translation elongation factor P Lys34:lysine transferase
40	1934	294	fig|562.1021.peg.1934	Peptide chain release factor 2; programmed frameshift-containing	bi	43	1793	fig|562.1022.peg.1793	100	Peptide chain release factor 2; programmed frameshift-containing
40	1935	52	fig|562.1021.peg.1935	FIG00638342: hypothetical protein	-				0
40	1936	578	fig|562.1021.peg.1936	Single-stranded-DNA-specific exonuclease RecJ (EC 3.1.-.-)	bi	43	1794	fig|562.1022.peg.1794	100	Single-stranded-DNA-specific exonuclease RecJ (EC 3.1.-.-)
40	1937	237	fig|562.1021.peg.1937	Thiol:disulfide interchange protein DsbC	bi	43	1795	fig|562.1022.peg.1795	100	Thiol:disulfide interchange protein DsbC
40	1938	299	fig|562.1021.peg.1938	Tyrosine recombinase XerD	bi	43	1796	fig|562.1022.peg.1796	100	Tyrosine recombinase XerD
40	1939	174	fig|562.1021.peg.1939	Flavodoxin 2	bi	43	1797	fig|562.1022.peg.1797	100	Flavodoxin 2
40	1940	136	fig|562.1021.peg.1940	FIG00622612: hypothetical protein	bi	43	1798	fig|562.1022.peg.1798	100	FIG00622612: hypothetical protein
40	1941	89	fig|562.1021.peg.1941	YgfY COG2938	bi	43	1799	fig|562.1022.peg.1799	100	YgfY COG2938
40	1942	327	fig|562.1021.peg.1942	Folate-dependent protein for Fe/S cluster synthesis/repair in oxidative stress	bi	43	1801	fig|562.1022.peg.1801	100	Folate-dependent protein for Fe/S cluster synthesis/repair in oxidative stress
40	1943	220	fig|562.1021.peg.1943	COG1272: Predicted membrane protein hemolysin III homolog	bi	43	1802	fig|562.1022.peg.1802	100	COG1272: Predicted membrane protein hemolysin III homolog
40	1944	104	fig|562.1021.peg.1944	Protein HI1394	bi	43	1803	fig|562.1022.peg.1803	100	Protein HI1394
40	1945	480	fig|562.1021.peg.1945	6-phospho-beta-glucosidase (EC 3.2.1.86)	bi	43	1804	fig|562.1022.peg.1804	100	6-phospho-beta-glucosidase (EC 3.2.1.86)
40	1946	243	fig|562.1021.peg.1946	Putative oxidoreductase	bi	43	1805	fig|562.1022.peg.1805	100	Putative oxidoreductase
40	1947	958	fig|562.1021.peg.1947	Glycine dehydrogenase [decarboxylating] (glycine cleavage system P protein) (EC 1.4.4.2)	bi	43	1806	fig|562.1022.peg.1806	100	Glycine dehydrogenase [decarboxylating] (glycine cleavage system P protein) (EC 1.4.4.2)
40	1948	130	fig|562.1021.peg.1948	Glycine cleavage system H protein	bi	43	1807	fig|562.1022.peg.1807	100	Glycine cleavage system H protein
40	1949	405	fig|562.1021.peg.1949	Aminomethyltransferase (glycine cleavage system T protein) (EC 2.1.2.10)	bi	43	1808	fig|562.1022.peg.1808	100	Aminomethyltransferase (glycine cleavage system T protein) (EC 2.1.2.10)
40	1950	401	fig|562.1021.peg.1950	2-octaprenyl-3-methyl-6-methoxy-1,4-benzoquinol hydroxylase (EC 1.14.13.-)	bi	43	1809	fig|562.1022.peg.1809	100	2-octaprenyl-3-methyl-6-methoxy-1,4-benzoquinol hydroxylase (EC 1.14.13.-)
40	1951	393	fig|562.1021.peg.1951	2-octaprenyl-6-methoxyphenol hydroxylase (EC 1.14.13.-)	bi	43	1810	fig|562.1022.peg.1810	100	2-octaprenyl-6-methoxyphenol hydroxylase (EC 1.14.13.-)
40	1952	442	fig|562.1021.peg.1952	Xaa-Pro aminopeptidase (EC 3.4.11.9)	bi	43	1811	fig|562.1022.peg.1811	100	Xaa-Pro aminopeptidase (EC 3.4.11.9)
40	1953	187	fig|562.1021.peg.1953	UPF0149 exported protein YgfB	bi	43	1812	fig|562.1022.peg.1812	100	UPF0149 exported protein YgfB
40	1954	110	fig|562.1021.peg.1954	Z-ring-associated protein ZapA	bi	43	1813	fig|562.1022.peg.1813	100	Z-ring-associated protein ZapA
40	1955	201	fig|562.1021.peg.1955	5-formyltetrahydrofolate cyclo-ligase (EC 6.3.3.2)	bi	43	1814	fig|562.1022.peg.1814	100	5-formyltetrahydrofolate cyclo-ligase (EC 6.3.3.2)
40	1956	39	fig|562.1021.peg.1956	hypothetical protein	bi	43	1815	fig|562.1022.peg.1815	100	hypothetical protein
40	1957	411	fig|562.1021.peg.1957	D-3-phosphoglycerate dehydrogenase (EC 1.1.1.95)	bi	43	1831	fig|562.1022.peg.1831	100	D-3-phosphoglycerate dehydrogenase (EC 1.1.1.95)
40	1958	38	fig|562.1021.peg.1958	hypothetical protein	bi	43	1832	fig|562.1022.peg.1832	100	hypothetical protein
40	1959	220	fig|562.1021.peg.1959	Ribose 5-phosphate isomerase A (EC 5.3.1.6)	bi	43	1833	fig|562.1022.peg.1833	100	Ribose 5-phosphate isomerase A (EC 5.3.1.6)
40	1960	62	fig|562.1021.peg.1960	FIG00639909: hypothetical protein	bi	43	1834	fig|562.1022.peg.1834	100	FIG00639909: hypothetical protein
40	1961	320	fig|562.1021.peg.1961	Chromosome initiation inhibitor	bi	43	1836	fig|562.1022.peg.1836	100	Chromosome initiation inhibitor
40	1962	715	fig|562.1021.peg.1962	Methylmalonyl-CoA mutase (EC 5.4.99.2)	bi	43	1837	fig|562.1022.peg.1837	100	Methylmalonyl-CoA mutase (EC 5.4.99.2)
40	1963	332	fig|562.1021.peg.1963	putative periplasmic protein kinase ArgK and related GTPases of G3E family	bi	43	1838	fig|562.1022.peg.1838	100	putative periplasmic protein kinase ArgK and related GTPases of G3E family
40	1964	262	fig|562.1021.peg.1964	Methylmalonyl-CoA decarboxylase (EC 4.1.1.41)	bi	43	1839	fig|562.1022.peg.1839	100	Methylmalonyl-CoA decarboxylase (EC 4.1.1.41)
40	1965	493	fig|562.1021.peg.1965	Propionyl-CoA:succinyl-CoA transferase	bi	43	1840	fig|562.1022.peg.1840	100	Propionyl-CoA:succinyl-CoA transferase
40	1966	299	fig|562.1021.peg.1966	COG0583: Transcriptional regulator	bi	43	1841	fig|562.1022.peg.1841	100	COG0583: Transcriptional regulator
40	1967	247	fig|562.1021.peg.1967	Protein of unknown function DUF541	bi	43	1842	fig|562.1022.peg.1842	100	Protein of unknown function DUF541
40	1968	198	fig|562.1021.peg.1968	Transporter, LysE family	bi	43	1843	fig|562.1022.peg.1843	100	Transporter, LysE family
40	1969	287	fig|562.1021.peg.1969	Protein involved in stability of MscS mechanosensitive channel	bi	43	1844	fig|562.1022.peg.1844	100	Protein involved in stability of MscS mechanosensitive channel
40	1970	360	fig|562.1021.peg.1970	Fructose-bisphosphate aldolase class II (EC 4.1.2.13)	bi	43	1845	fig|562.1022.peg.1845	100	Fructose-bisphosphate aldolase class II (EC 4.1.2.13)
40	1971	388	fig|562.1021.peg.1971	Phosphoglycerate kinase (EC 2.7.2.3)	bi	43	1846	fig|562.1022.peg.1846	100	Phosphoglycerate kinase (EC 2.7.2.3)
40	1972	340	fig|562.1021.peg.1972	D-erythrose-4-phosphate dehydrogenase (EC 1.2.1.72)	bi	43	1847	fig|562.1022.peg.1847	100	D-erythrose-4-phosphate dehydrogenase (EC 1.2.1.72)
40	1973	144	fig|562.1021.peg.1973	Predicted regulator of STY3230 transporter operon	bi	43	1848	fig|562.1022.peg.1848	100	Predicted regulator of STY3230 transporter operon
40	1974	193	fig|562.1021.peg.1974	Substrate-specific component STY3230 of queuosine-regulated ECF transporter	bi	43	1849	fig|562.1022.peg.1849	100	Substrate-specific component STY3230 of queuosine-regulated ECF transporter
40	1975	236	fig|562.1021.peg.1975	Transmembrane component STY3231 of energizing module of queuosine-regulated ECF transporter	bi	43	1850	fig|562.1022.peg.1850	100	Transmembrane component STY3231 of energizing module of queuosine-regulated ECF transporter
40	1976	228	fig|562.1021.peg.1976	ATPase component STY3232 of energizing module of queuosine-regulated ECF transporter	bi	43	1851	fig|562.1022.peg.1851	100	ATPase component STY3232 of energizing module of queuosine-regulated ECF transporter
40	1977	226	fig|562.1021.peg.1977	ATPase component STY3233 of energizing module of queuosine-regulated ECF transporter	bi	43	1852	fig|562.1022.peg.1852	100	ATPase component STY3233 of energizing module of queuosine-regulated ECF transporter
40	1978	238	fig|562.1021.peg.1978	Uridine kinase family protein YggC homolog	bi	43	1853	fig|562.1022.peg.1853	100	Uridine kinase family protein YggC homolog
40	1979	170	fig|562.1021.peg.1979	Putative transcriptional regulator	bi	43	1854	fig|562.1022.peg.1854	100	Putative transcriptional regulator
40	1980	322	fig|562.1021.peg.1980	Fructose-1,6-bisphosphatase, GlpX type (EC 3.1.3.11)	bi	43	1855	fig|562.1022.peg.1855	100	Fructose-1,6-bisphosphatase, GlpX type (EC 3.1.3.11)
40	1981	426	fig|562.1021.peg.1981	Putative oxidoreductase linked to yggC	bi	43	1856	fig|562.1022.peg.1856	99.66	Putative oxidoreductase linked to yggC
40	1982	461	fig|562.1021.peg.1982	PTS system, mannitol-specific cryptic IIB component (EC 2.7.1.69) / PTS system, mannitol-specific cryptic IIC component (EC 2.7.1.69)	bi	43	1857	fig|562.1022.peg.1857	100	PTS system, mannitol-specific cryptic IIB component (EC 2.7.1.69) / PTS system, mannitol-specific cryptic IIC component (EC 2.7.1.69)
40	1983	148	fig|562.1021.peg.1983	PTS system, mannitol-specific enzyme II component, cryptic	bi	43	1858	fig|562.1022.peg.1858	100	PTS system, mannitol-specific enzyme II component, cryptic
40	1984	57	fig|562.1021.peg.1984	FIG00637873: hypothetical protein	bi	43	1859	fig|562.1022.peg.1859	100	FIG00637873: hypothetical protein
40	1985	664	fig|562.1021.peg.1985	Transketolase (EC 2.2.1.1)	bi	43	1860	fig|562.1022.peg.1860	100	Transketolase (EC 2.2.1.1)
40	1986	253	fig|562.1021.peg.1986	Putative metalloprotease yggG (EC 3.4.24.-)	bi	43	1861	fig|562.1022.peg.1861	100	Putative metalloprotease yggG (EC 3.4.24.-)
40	1987	248	fig|562.1021.peg.1987	4-hydroxy-2-oxoglutarate aldolase (EC 4.1.3.16)	bi	43	1862	fig|562.1022.peg.1862	100	4-hydroxy-2-oxoglutarate aldolase (EC 4.1.3.16)
40	1988	370	fig|562.1021.peg.1988	L-seryl-tRNA(Sec) selenium transferase-related protein	bi	43	1863	fig|562.1022.peg.1863	100	L-seryl-tRNA(Sec) selenium transferase-related protein
40	1989	286	fig|562.1021.peg.1989	PTS system, mannose-specific IID component (EC 2.7.1.69)	bi	43	1864	fig|562.1022.peg.1864	100	PTS system, mannose-specific IID component (EC 2.7.1.69)
40	1990	250	fig|562.1021.peg.1990	PTS system, mannose-specific IIC component (EC 2.7.1.69)	bi	43	1865	fig|562.1022.peg.1865	100	PTS system, mannose-specific IIC component (EC 2.7.1.69)
40	1991	162	fig|562.1021.peg.1991	PTS system, mannose-specific IIA component (EC 2.7.1.69) / PTS system, mannose-specific IIB component (EC 2.7.1.69)	bi	43	1866	fig|562.1022.peg.1866	100	PTS system, mannose-specific IIA component (EC 2.7.1.69) / PTS system, mannose-specific IIB component (EC 2.7.1.69)
40	1992	143	fig|562.1021.peg.1992	PTS system, mannose-specific IIA component (EC 2.7.1.69)	bi	43	1867	fig|562.1022.peg.1867	100	PTS system, mannose-specific IIA component (EC 2.7.1.69)
40	1993	947	fig|562.1021.peg.1993	Transcriptional regulatory protein zraR	bi	43	1868	fig|562.1022.peg.1868	100	Transcriptional regulatory protein zraR
40	1994	307	fig|562.1021.peg.1994	Agmatinase (EC 3.5.3.11)	bi	43	1869	fig|562.1022.peg.1869	100	Agmatinase (EC 3.5.3.11)
40	1995	244	fig|562.1021.peg.1995	FIG00638983: hypothetical protein	bi	43	1870	fig|562.1022.peg.1870	100	FIG00638983: hypothetical protein
40	1996	633	fig|562.1021.peg.1996	Biosynthetic arginine decarboxylase (EC 4.1.1.19)	bi	43	1871	fig|562.1022.peg.1871	100	Biosynthetic arginine decarboxylase (EC 4.1.1.19)
40	1997	44	fig|562.1021.peg.1997	Hypothetical protein yqgB	bi	43	1872	fig|562.1022.peg.1872	100	Hypothetical protein yqgB
40	1998	48	fig|562.1021.peg.1998	hypothetical protein	bi	43	1873	fig|562.1022.peg.1873	100	hypothetical protein
[truncated: 2,926 more rows]

## Sheet: ASTEC unique
Contig	Gene	Length	Gene id	function	Hit	Contig	Gene id	percent identity 562.1022
105	4728	53	fig|562.1021.peg.4728	Antigen 43 precursor	-			0
2	574	67	fig|562.1021.peg.574	Antirestriction protein klcA	-			0
42	2187	54	fig|562.1021.peg.2187	Arylsulfatase (EC 3.1.6.1)	-			0
81	4093	56	fig|562.1021.peg.4093	COG0515: Serine/threonine protein kinase	-			0
47	2537	132	fig|562.1021.peg.2537	Conjugative transfer protein PSLT087	-			0
47	2538	78	fig|562.1021.peg.2538	Conjugative transfer protein PSLT087	-			0
53	3048	304	fig|562.1021.peg.3048	core protein	-			0
1	391	221	fig|562.1021.peg.391	DedD protein	-			0
51	2840	255	fig|562.1021.peg.2840	Electron transfer flavoprotein, beta subunit	-			0
50	2733	212	fig|562.1021.peg.2733	FIG001196: Membrane protein YedZ	-			0
40	2017	47	fig|562.1021.peg.2017	FIG00637886: hypothetical protein	-			0
48	2598	222	fig|562.1021.peg.2598	FIG00637942: hypothetical protein	-			0
1	266	38	fig|562.1021.peg.266	FIG00637946: hypothetical protein	-			0
22	1108	92	fig|562.1021.peg.1108	FIG00638078: hypothetical protein	-			0
59	3270	212	fig|562.1021.peg.3270	FIG00638261: hypothetical protein	-			0
95	4378	58	fig|562.1021.peg.4378	FIG00638311: hypothetical protein	-			0
38	1660	48	fig|562.1021.peg.1660	FIG00638340: hypothetical protein	-			0
40	1935	52	fig|562.1021.peg.1935	FIG00638342: hypothetical protein	-			0
46	2476	49	fig|562.1021.peg.2476	FIG00638601: hypothetical protein	-			0
38	1575	49	fig|562.1021.peg.1575	FIG00638653: hypothetical protein	-			0
68	3719	184	fig|562.1021.peg.3719	FIG00638659: hypothetical protein	-			0
112	4747	113	fig|562.1021.peg.4747	FIG00638659: hypothetical protein	-			0
68	3725	69	fig|562.1021.peg.3725	FIG00638683: hypothetical protein	-			0
70	3761	69	fig|562.1021.peg.3761	FIG00638683: hypothetical protein	-			0
40	1787	41	fig|562.1021.peg.1787	FIG00638768: hypothetical protein	-			0
62	3574	41	fig|562.1021.peg.3574	FIG00638845: hypothetical protein	-			0
39	1711	60	fig|562.1021.peg.1711	FIG00638918: hypothetical protein	-			0
1	418	41	fig|562.1021.peg.418	FIG00639128: hypothetical protein	-			0
73	3997	41	fig|562.1021.peg.3997	FIG00639242: hypothetical protein	-			0
40	1788	124	fig|562.1021.peg.1788	FIG00639520: hypothetical protein	-			0
105	4668	47	fig|562.1021.peg.4668	FIG00639553: hypothetical protein	-			0
55	3156	52	fig|562.1021.peg.3156	FIG00639671: hypothetical protein	-			0
3	699	123	fig|562.1021.peg.699	FIG00639676: hypothetical protein	-			0
2	686	41	fig|562.1021.peg.686	FIG00639866: hypothetical protein	-			0
54	3105	43	fig|562.1021.peg.3105	FIG00639885: hypothetical protein	-			0
40	1801	38	fig|562.1021.peg.1801	FIG00639918: hypothetical protein	-			0
81	4089	47	fig|562.1021.peg.4089	FIG00639947: hypothetical protein	-			0
63	3589	39	fig|562.1021.peg.3589	FIG00640030: hypothetical protein	-			0
54	3121	50	fig|562.1021.peg.3121	FIG00640136: hypothetical protein	-			0
41	2117	44	fig|562.1021.peg.2117	FIG00640293: hypothetical protein	-			0
33	1330	76	fig|562.1021.peg.1330	FIG00640343: hypothetical protein	-			0
51	2940	40	fig|562.1021.peg.2940	FIG00640387: hypothetical protein	-			0
39	1681	102	fig|562.1021.peg.1681	FIG00640511: hypothetical protein	-			0
3	700	45	fig|562.1021.peg.700	FIG00640735: hypothetical protein	-			0
115	4756	42	fig|562.1021.peg.4756	FIG00640735: hypothetical protein	-			0
50	2726	45	fig|562.1021.peg.2726	FIG00641112: hypothetical protein	-			0
83	4102	41	fig|562.1021.peg.4102	FIG00641357: hypothetical protein	-			0
2	571	78	fig|562.1021.peg.571	FIG00641476: hypothetical protein	-			0
40	1813	122	fig|562.1021.peg.1813	FIG00641526: hypothetical protein	-			0
74	4032	45	fig|562.1021.peg.4032	FIG00641645: hypothetical protein	-			0
112	4749	44	fig|562.1021.peg.4749	FIG00641645: hypothetical protein	-			0
29	1241	80	fig|562.1021.peg.1241	FIG00641722: hypothetical protein	-			0
38	1636	53	fig|562.1021.peg.1636	FIG00641747: hypothetical protein	-			0
41	2077	42	fig|562.1021.peg.2077	FIG00642984: hypothetical protein	-			0
55	3158	102	fig|562.1021.peg.3158	FIG00643426: hypothetical protein	-			0
67	3706	346	fig|562.1021.peg.3706	FIG00643591: hypothetical protein	-			0
69	3751	283	fig|562.1021.peg.3751	FIG00643591: hypothetical protein	-			0
29	1140	49	fig|562.1021.peg.1140	FIG00643747: hypothetical protein	-			0
95	4523	56	fig|562.1021.peg.4523	FIG01045643: hypothetical protein	-			0
64	3615	73	fig|562.1021.peg.3615	FIG01219950: hypothetical protein	-			0
40	1867	58	fig|562.1021.peg.1867	FIG102772: hypothetical protein	-			0
62	3453	415	fig|562.1021.peg.3453	FIG141751: hypothetical protein in PFGI-1-like cluster	-			0
59	3283	180	fig|562.1021.peg.3283	Heat shock protein C	-			0
2	573	47	fig|562.1021.peg.573	hypothetical protein	-			0
2	592	84	fig|562.1021.peg.592	hypothetical protein	-			0
2	624	47	fig|562.1021.peg.624	hypothetical protein	-			0
4	702	48	fig|562.1021.peg.702	hypothetical protein	-			0
16	977	65	fig|562.1021.peg.977	hypothetical protein	-			0
21	982	51	fig|562.1021.peg.982	hypothetical protein	-			0
24	1117	56	fig|562.1021.peg.1117	hypothetical protein	-			0
31	1244	54	fig|562.1021.peg.1244	hypothetical protein	-			0
33	1337	44	fig|562.1021.peg.1337	hypothetical protein	-			0
36	1413	86	fig|562.1021.peg.1413	hypothetical protein	-			0
40	1826	39	fig|562.1021.peg.1826	hypothetical protein	-			0
40	1855	47	fig|562.1021.peg.1855	hypothetical protein	-			0
45	2450	38	fig|562.1021.peg.2450	hypothetical protein	-			0
61	3338	50	fig|562.1021.peg.3338	hypothetical protein	-			0
62	3363	43	fig|562.1021.peg.3363	hypothetical protein	-			0
62	3419	42	fig|562.1021.peg.3419	hypothetical protein	-			0
62	3432	114	fig|562.1021.peg.3432	hypothetical protein	-			0
62	3448	44	fig|562.1021.peg.3448	hypothetical protein	-			0
73	3807	40	fig|562.1021.peg.3807	hypothetical protein	-			0
73	3967	49	fig|562.1021.peg.3967	hypothetical protein	-			0
74	4026	45	fig|562.1021.peg.4026	hypothetical protein	-			0
74	4031	148	fig|562.1021.peg.4031	hypothetical protein	-			0
77	4059	45	fig|562.1021.peg.4059	hypothetical protein	-			0
77	4054	69	fig|562.1021.peg.4054	hypothetical protein	-			0
83	4106	61	fig|562.1021.peg.4106	hypothetical protein	-			0
83	4107	39	fig|562.1021.peg.4107	hypothetical protein	-			0
90	4342	43	fig|562.1021.peg.4342	hypothetical protein	-			0
94	4355	46	fig|562.1021.peg.4355	hypothetical protein	-			0
95	4374	43	fig|562.1021.peg.4374	hypothetical protein	-			0
95	4379	39	fig|562.1021.peg.4379	hypothetical protein	-			0
102	4563	44	fig|562.1021.peg.4563	hypothetical protein	-			0
105	4579	47	fig|562.1021.peg.4579	hypothetical protein	-			0
105	4580	38	fig|562.1021.peg.4580	hypothetical protein	-			0
106	4731	241	fig|562.1021.peg.4731	hypothetical protein	-			0
110	4740	50	fig|562.1021.peg.4740	hypothetical protein	-			0
110	4742	43	fig|562.1021.peg.4742	hypothetical protein	-			0
116	4759	41	fig|562.1021.peg.4759	hypothetical protein	-			0
117	4908	71	fig|562.1021.peg.4908	hypothetical protein	-			0
118	4912	81	fig|562.1021.peg.4912	hypothetical protein	-			0
123	4920	121	fig|562.1021.peg.4920	hypothetical protein	-			0
47	2561	48	fig|562.1021.peg.2561	IncF plasmid conjugative transfer surface exclusion protein TraT	-			0
61	3336	48	fig|562.1021.peg.3336	IncF plasmid conjugative transfer surface exclusion protein TraT	-			0
1	21	141	fig|562.1021.peg.21	Inner membrane protein YphA	-			0
62	3400	161	fig|562.1021.peg.3400	Inner membrane protein YqjF	-			0
42	2169	40	fig|562.1021.peg.2169	Magnesium and cobalt transport protein CorA	-			0
42	2172	317	fig|562.1021.peg.2172	Magnesium and cobalt transport protein CorA	-			0
67	3714	50	fig|562.1021.peg.3714	Mobile element protein	-			0
75	4042	149	fig|562.1021.peg.4042	Mobile element protein	-			0
77	4057	73	fig|562.1021.peg.4057	Mobile element protein	-			0
116	4907	41	fig|562.1021.peg.4907	Mobile element protein	-			0
47	2519	72	fig|562.1021.peg.2519	modulator of Hok protein	-			0
36	1362	244	fig|562.1021.peg.1362	Outer membrane protein W precursor	-			0
116	4761	39	fig|562.1021.peg.4761	Outer membrane protein W precursor	-			0
31	1245	81	fig|562.1021.peg.1245	Per-activated serine protease autotransporter enterotoxin EspC	-			0
78	4064	1331	fig|562.1021.peg.4064	Per-activated serine protease autotransporter enterotoxin EspC	-			0
68	3718	69	fig|562.1021.peg.3718	Phage holin	-			0
70	3757	72	fig|562.1021.peg.3757	Phage holin	-			0
93	4354	52	fig|562.1021.peg.4354	Phage minor tail protein	-			0
88	4332	52	fig|562.1021.peg.4332	Phage portal protein	-			0
112	4746	50	fig|562.1021.peg.4746	Phage protein	-			0
122	4918	143	fig|562.1021.peg.4918	Phage tail assembly protein	-			0
86	4313	785	fig|562.1021.peg.4313	Phage tail fiber protein	-			0
121	4917	40	fig|562.1021.peg.4917	Phage tail fiber protein	-			0
65	3669	54	fig|562.1021.peg.3669	Probable inorganic polyphosphate/ATP-NAD kinase (EC 2.7.1.23)	-			0
45	2372	63	fig|562.1021.peg.2372	Putative cytoplasmic protein	-			0
70	3759	154	fig|562.1021.peg.3759	putative endopeptidase	-			0
54	3103	50	fig|562.1021.peg.3103	putative regulatory protein	-			0
17	978	47	fig|562.1021.peg.978	regulatory protein	-			0
30	1243	47	fig|562.1021.peg.1243	regulatory protein	-			0
40	2000	385	fig|562.1021.peg.2000	S-adenosylmethionine synthetase (EC 2.5.1.6)	-			0
82	4096	39	fig|562.1021.peg.4096	Transposase	-			0
83	4108	51	fig|562.1021.peg.4108	Transposase	-			0
2	575	74	fig|562.1021.peg.575	Uncharacterized protein YeeT	-			0
105	4581	74	fig|562.1021.peg.4581	Uncharacterized protein YeeT	-			0
19	980	60	fig|562.1021.peg.980	unknown	-			0
47	2522	274	fig|562.1021.peg.2522	unnamed protein product	-			0
2	576	126	fig|562.1021.peg.576	YeeV toxin protein	-			0
105	4583	126	fig|562.1021.peg.4583	YeeV toxin protein	-			0
59	3269	142	fig|562.1021.peg.3269	Zinc resistance-associated protein	-			0
