# Supplementary material for: Whole-genome sequencing and comparative genomic analysis of Escherichia coli O91 strains isolated from symptomatic and asymptomatic human carriers
Source: Gut Pathog. 2016 Nov 11;8:57. doi: 10.1186/s13099-016-0138-9 (PMC5106847; doi:10.1186/s13099-016-0138-9)
Supplement: Supplementary file 2 — Additional file 2. Virulence genes of NCCP15736 and NCCP15737. [file 13099_2016_138_MOESM2_ESM.xlsx]

## Sheet: Sheet1
Table S2. Virulence genes of NCCP15736 and NCCP15737
Strain/GeneID	PATRIC LocusTag	RefSeqLocusTag	Gene Name	Category	Subcategory	Identity	matched Length	mismatches	gap open	qstart	qend	sstart	send	Eval	Score	BSR
NCCP15736|1706	fid|32115709|locus|VBIEscCol129921_0297|	b0293	ecpA	Adherence	E. coli common pilus (ECP)	99.49	195	1	0	1	195	1	195	2e-137	381	1
NCCP15737|2049	fid|32115709|locus|VBIEscCol129921_0297|	b0293	ecpA	Adherence	E. coli common pilus (ECP)	99.49	195	1	0	1	195	1	195	2e-137	381	1
NCCP15736|1707	fid|32115707|locus|VBIEscCol129921_0296|	b0292	ecpB	Adherence	E. coli common pilus (ECP)	99.55	222	1	0	1	222	1	222	1e-165	455	0.99
NCCP15737|2050	fid|32115707|locus|VBIEscCol129921_0296|	b0292	ecpB	Adherence	E. coli common pilus (ECP)	99.55	222	1	0	1	222	1	222	1e-165	455	0.99
NCCP15736|1708	fid|32115705|locus|VBIEscCol129921_0295|	b0291	ecpC	Adherence	E. coli common pilus (ECP)	99.64	841	3	0	1	841	1	841	0	1707	1
NCCP15737|2051	fid|32115705|locus|VBIEscCol129921_0295|	b0291	ecpC	Adherence	E. coli common pilus (ECP)	99.64	841	3	0	1	841	1	841	0	1707	1
NCCP15736|1709	fid|32115703|locus|VBIEscCol129921_0294|	b0290	ecpD	Adherence	E. coli common pilus (ECP)	99.43	523	3	0	1	523	1	523	0	1076	1
NCCP15737|2052	fid|18278848|locus|VBIEscCol75197_0370|	c0401	ecpD	Adherence	E. coli common pilus (ECP)	98.9	547	6	0	1	547	1	547	0	1118	0.99
NCCP15736|1710	fid|32115701|locus|VBIEscCol129921_0293|	b0289	ecpE	Adherence	E. coli common pilus (ECP)	99.15	236	2	0	1	236	1	236	4e-177	485	0.99
NCCP15737|2053	fid|32115701|locus|VBIEscCol129921_0293|	b0289	ecpE	Adherence	E. coli common pilus (ECP)	99.15	236	2	0	1	236	1	236	4e-177	485	0.99
NCCP15736|1705	fid|32115711|locus|VBIEscCol129921_0298|	b0294	ecpR	Adherence	E. coli common pilus (ECP)	98.89	180	2	0	1	180	17	196	7e-131	364	0.99
NCCP15737|2048	fid|32115711|locus|VBIEscCol129921_0298|	b0294	ecpR	Adherence	E. coli common pilus (ECP)	98.89	180	2	0	1	180	17	196	7e-131	364	0.99
NCCP15736|1043	fid|18459413|locus|VBIEscCol42261_4878|	UTI89_C5011	fimA	Adherence	Type I fimbriae	94.02	184	9	1	1	182	1	184	4e-110	311	0.88
NCCP15737|800	fid|18459413|locus|VBIEscCol42261_4878|	UTI89_C5011	fimA	Adherence	Type I fimbriae	94.02	184	9	1	1	182	1	184	4e-110	311	0.88
NCCP15736|3692	fid|18459413|locus|VBIEscCol42261_4878|	UTI89_C5011	fimA	Adherence	Type I fimbriae	63.64	187	63	2	1	186	1	183	4e-76	224	0.6
NCCP15737|3603	fid|18459413|locus|VBIEscCol42261_4878|	UTI89_C5011	fimA	Adherence	Type I fimbriae	63.64	187	63	2	1	186	1	183	4e-76	224	0.6
NCCP15736|1041	fid|32124220|locus|VBIEscCol129921_4453|	b4312	fimB	Adherence	Type I fimbriae	100	200	0	0	1	200	1	200	4e-151	416	1
NCCP15737|802	fid|32124220|locus|VBIEscCol129921_4453|	b4312	fimB	Adherence	Type I fimbriae	100	200	0	0	1	200	1	200	4e-151	416	1
NCCP15736|1047	fid|18200225|locus|VBIEscCol77757_4686|	ECP_4651	fimC	Adherence	Type I fimbriae	99.17	241	2	0	1	241	1	241	3e-179	491	0.99
NCCP15737|796	fid|18200225|locus|VBIEscCol77757_4686|	ECP_4651	fimC	Adherence	Type I fimbriae	99.07	216	2	0	1	216	26	241	3e-159	439	0.99
NCCP15736|3151	fid|18383624|locus|VBIEscCol129985_5511|	ECs5275	fimC	Adherence	Type I fimbriae	46.79	218	114	2	7	223	18	234	5e-68	207	0.44
NCCP15737|3118	fid|18383624|locus|VBIEscCol129985_5511|	ECs5275	fimC	Adherence	Type I fimbriae	46.79	218	114	2	7	223	18	234	5e-68	207	0.44
NCCP15736|1048	fid|18200227|locus|VBIEscCol77757_4687|	ECP_4652	fimD	Adherence	Type I fimbriae	98.96	863	9	0	1	863	16	878	0	1764	0.99
NCCP15736|3152	fid|18383626|locus|VBIEscCol129985_5512|	ECs5276	fimD	Adherence	Type I fimbriae	46.81	878	433	11	11	864	10	877	0	796	0.45
NCCP15737|3119	fid|18383626|locus|VBIEscCol129985_5512|	ECs5276	fimD	Adherence	Type I fimbriae	46.81	878	433	11	11	864	10	877	0	796	0.45
NCCP15736|3690	fid|18383626|locus|VBIEscCol129985_5512|	ECs5276	fimD	Adherence	Type I fimbriae	57.89	862	353	2	10	871	27	878	0	1062	0.59
NCCP15736|3887	fid|32124230|locus|VBIEscCol129921_4458|	b4317	fimD	Adherence	Type I fimbriae	48.89	857	415	9	10	851	15	863	0	822	0.47
NCCP15737|3334	fid|32124230|locus|VBIEscCol129921_4458|	b4317	fimD	Adherence	Type I fimbriae	48.89	857	415	9	10	851	15	863	0	822	0.47
NCCP15737|795	fid|18459421|locus|VBIEscCol42261_4882|	UTI89_C5014	fimD	Adherence	Type I fimbriae	99.66	590	2	0	1	590	267	856	0	1210	1
NCCP15737|3605	fid|18288430|locus|VBIEscCol75197_5054|	c5396	fimD	Adherence	Type I fimbriae	60.17	590	235	0	1	590	267	856	0	769	0.63
NCCP15736|1042	fid|32124222|locus|VBIEscCol129921_4454|	b4313	fimE	Adherence	Type I fimbriae	100	198	0	0	1	198	1	198	5e-148	408	1
NCCP15737|801	fid|32124222|locus|VBIEscCol129921_4454|	b4313	fimE	Adherence	Type I fimbriae	100	198	0	0	1	198	1	198	5e-148	408	1
NCCP15736|1049	fid|32124232|locus|VBIEscCol129921_4459|	b4318	fimF	Adherence	Type I fimbriae	100	176	0	0	1	176	1	176	2e-129	359	1
NCCP15737|794	fid|32124232|locus|VBIEscCol129921_4459|	b4318	fimF	Adherence	Type I fimbriae	100	176	0	0	1	176	1	176	2e-129	359	1
NCCP15736|3689	fid|32124232|locus|VBIEscCol129921_4459|	b4318	fimF	Adherence	Type I fimbriae	45.03	171	92	1	8	176	6	176	8e-47	149	0.41
NCCP15737|3606	fid|32124232|locus|VBIEscCol129921_4459|	b4318	fimF	Adherence	Type I fimbriae	45.03	171	92	1	8	176	6	176	8e-47	149	0.41
NCCP15736|1050	fid|32124234|locus|VBIEscCol129921_4460|	b4319	fimG	Adherence	Type I fimbriae	100	167	0	0	1	167	1	167	5e-121	337	1
NCCP15737|793	fid|32124234|locus|VBIEscCol129921_4460|	b4319	fimG	Adherence	Type I fimbriae	100	167	0	0	1	167	1	167	5e-121	337	1
NCCP15736|3688	fid|18459425|locus|VBIEscCol42261_4884|	UTI89_C5016	fimG	Adherence	Type I fimbriae	57.23	166	71	0	1	166	1	166	3e-68	203	0.59
NCCP15737|3607	fid|18459425|locus|VBIEscCol42261_4884|	UTI89_C5016	fimG	Adherence	Type I fimbriae	57.23	166	71	0	1	166	1	166	3e-68	203	0.59
NCCP15736|1051	fid|18383634|locus|VBIEscCol129985_5516|	ECs5279	fimH	Adherence	Type I fimbriae	99.33	300	2	0	1	300	1	300	0	594	0.99
NCCP15737|792	fid|18383634|locus|VBIEscCol129985_5516|	ECs5279	fimH	Adherence	Type I fimbriae	99.33	300	2	0	1	300	1	300	0	594	0.99
NCCP15736|3687	fid|18221360|locus|VBIEscCol127180_4872|	APECO1_2110	fimH	Adherence	Type I fimbriae	48.15	297	149	4	10	304	10	303	9e-89	266	0.43
NCCP15737|3608	fid|18221360|locus|VBIEscCol127180_4872|	APECO1_2110	fimH	Adherence	Type I fimbriae	48.15	297	149	4	10	304	10	303	9e-89	266	0.43
NCCP15736|1045	fid|32124226|locus|VBIEscCol129921_4456|	b4315	fimI	Adherence	Type I fimbriae	99.22	128	1	0	1	128	38	165	3e-92	263	0.99
NCCP15737|798	fid|32124226|locus|VBIEscCol129921_4456|	b4315	fimI	Adherence	Type I fimbriae	99.22	128	1	0	1	128	38	165	3e-92	263	0.99
NCCP15736|3691	fid|18280498|locus|VBIEscCol75197_1176|	c1241	focC	Adherence	F1C fimbriae	63.96	222	79	1	16	236	10	231	5e-100	289	0.59
NCCP15737|3604	fid|18280498|locus|VBIEscCol75197_1176|	c1241	focC	Adherence	F1C fimbriae	63.96	222	79	1	16	236	10	231	5e-100	289	0.59
NCCP15736|1242	fid|18218117|locus|VBIEscCol127180_3297|	APECO1_3530	tia	Invasion	Tia/Hek	90.73	248	23	0	42	289	1	248	7e-167	462	0.77
NCCP15737|1122	fid|18218117|locus|VBIEscCol127180_3297|	APECO1_3530	tia	Invasion	Tia/Hek	90.73	248	23	0	1	248	1	248	5e-167	461	0.91
NCCP15736|4099	fid|18288016|locus|VBIEscCol75197_4854|	c5174	ireA	Iron uptake	Iron-regulated element	98.09	682	13	0	1	682	1	682	0	1379	0.98
NCCP15737|4252	fid|18288016|locus|VBIEscCol75197_4854|	c5174	ireA	Iron uptake	Iron-regulated element	98.09	682	13	0	1	682	1	682	0	1379	0.98
NCCP15736|725	fid|18280518|locus|VBIEscCol75197_1186|	c1250	iroN	Iron uptake	Salmochelin siderophore	51.26	753	316	15	1	732	3	725	0	702	0.47
NCCP15737|664	fid|18280518|locus|VBIEscCol75197_1186|	c1250	iroN	Iron uptake	Salmochelin siderophore	51.26	753	316	15	1	732	3	725	0	702	0.47
NCCP15736|1906	fid|18382123|locus|VBIEscCol129985_4795|	ECs4583	escR	Secretion system	LEE locus encoded TNCCP15737	46.85	111	55	2	1	111	103	209	4e-30	105	0.43
NCCP15737|1764	fid|18382123|locus|VBIEscCol129985_4795|	ECs4583	escR	Secretion system	LEE locus encoded TNCCP15737	46.85	111	55	2	1	111	103	209	4e-30	105	0.43
NCCP15736|3342	fid|18372387|locus|VBIEscCol129985_0021|	pO157p18	hlyA	Toxins	Alpha-hemolysin	98	951	19	0	48	998	1	951	0	1885	0.94
NCCP15737|3996	fid|18372387|locus|VBIEscCol129985_0021|	pO157p18	hlyA	Toxins	Alpha-hemolysin	98	951	19	0	48	998	1	951	0	1885	0.94
NCCP15736|3341	fid|18372389|locus|VBIEscCol129985_0022|	pO157p19	hlyB	Toxins	Alpha-hemolysin	99.57	705	3	0	1	705	2	706	0	1435	1
NCCP15737|3995	fid|18372389|locus|VBIEscCol129985_0022|	pO157p19	hlyB	Toxins	Alpha-hemolysin	99.57	705	3	0	1	705	2	706	0	1435	1
NCCP15736|3340	fid|18372391|locus|VBIEscCol129985_0023|	pO157p20	hlyD	Toxins	Alpha-hemolysin	98.54	479	7	0	1	479	1	479	0	965	0.99
NCCP15737|3994	fid|18372391|locus|VBIEscCol129985_0023|	pO157p20	hlyD	Toxins	Alpha-hemolysin	98.54	479	7	0	1	479	1	479	0	965	0.99
NCCP15736|4565	fid|18378678|locus|VBIEscCol129985_3110|	ECs2974	stx1A	Toxins	Shiga-like toxin	100	315	0	0	1	315	1	315	0	636	1
NCCP15737|626	fid|18378678|locus|VBIEscCol129985_3110|	ECs2974	stx1A	Toxins	Shiga-like toxin	100	315	0	0	1	315	1	315	0	636	1
NCCP15736|4566	fid|18378676|locus|VBIEscCol129985_3109|	ECs2973	stx1B	Toxins	Shiga-like toxin	100	89	0	0	1	89	1	89	4e-63	184	1
NCCP15737|627	fid|18378676|locus|VBIEscCol129985_3109|	ECs2973	stx1B	Toxins	Shiga-like toxin	100	89	0	0	1	89	1	89	4e-63	184	1
