# Supplementary material for: Whole-genome sequencing and comparative genomic analysis of Escherichia coli O91 strains isolated from symptomatic and asymptomatic human carriers
Source: Gut Pathog. 2016 Nov 11;8:57. doi: 10.1186/s13099-016-0138-9 (PMC5106847; doi:10.1186/s13099-016-0138-9)
Supplement: Supplementary file 3 — Additional file 3. Phage-associated regions in NCCP15736 and NCCP15737. [file 13099_2016_138_MOESM3_ESM.xlsx]

## Sheet: Sheet1
Table S3. Phage-associated regions in NCCP15736 and NCCP15737
STRAINS	REGION	REGION_LENGTH	COMPLETENESS	SCORE	#CDS	REGION_POSITION	POSSIBLE PHAGE	GC_PERCENTAGE
NCCP15736	S1	36.9Kb	intact	150	51	490333-527265	PHAGE_Escher_pro147_NC_028896, ......	50.21%
NCCP15736	S10	97Kb	intact	150	138	4874658-4971705	PHAGE_Entero_mEp460_NC_019716, ......	47.32%
NCCP15736	S2	12.5Kb	incomplete	60	18	1083064-1095605	PHAGE_Entero_Fels_2_NC_010463, ......	51.97%
NCCP15736	S3	20.4Kb	intact	150	23	2585752-2606211	PHAGE_Entero_P4_NC_001609, ......	48.80%
NCCP15736	S4	37.4Kb	intact	120	36	4023829-4061244	PHAGE_Entero_Fels_2_NC_010463, ......	49.40%
NCCP15736	S5	14.9Kb	incomplete	10	21	4108095-4122997	PHAGE_Bacter_APSE_2_NC_011551, ......	48.25%
NCCP15736	S6	17Kb	questionable	80	18	4209396-4226467	PHAGE_Stx2_converting_1717_NC_011357, ......	53.11%
NCCP15736	S7	23Kb	intact	150	41	4666144-4689203	PHAGE_Entero_lambda_NC_001416, ......	50.06%
NCCP15736	S8	93Kb	intact	150	122	4721796-4814809	PHAGE_Entero_mEp460_NC_019716, ......	48.88%
NCCP15736	S9	23.2Kb	intact	110	32	4853207-4876433	PHAGE_Entero_BP_4795_NC_004813, ......	51.30%
NCCP15737	A1	35Kb	intact	150	39	492909-527921	PHAGE_Escher_pro147_NC_028896, ......	50.05%
NCCP15737	A2	20.4Kb	intact	150	23	2805747-2826202	PHAGE_Entero_P4_NC_001609, ......	48.80%
NCCP15737	A3	42.4Kb	intact	110	34	4150166-4192583	PHAGE_Entero_Fels_2_NC_010463, ......	49.77%
NCCP15737	A4	16.2Kb	incomplete	10	23	4262115-4278332	PHAGE_Bacter_APSE_2_NC_011551, ......	48.13%
NCCP15737	A5	29.6Kb	intact	150	43	4732867-4762561	PHAGE_Entero_mEp460_NC_019716, ......	48.25%
NCCP15737	A6	20.3Kb	intact	150	29	4775409-4795766	PHAGE_Entero_lambda_NC_001416, ......	50.44%
NCCP15737	A7	17.9Kb	incomplete	50	27	4823528-4841494	PHAGE_Entero_N15_NC_001901, ......	49.09%
NCCP15737	A8	85.4Kb	intact	150	105	4850895-4936324	PHAGE_Entero_BP_4795_NC_004813, ......	48.98%
NCCP15737	A9	78.9Kb	intact	150	135	4989314-5068255	PHAGE_Entero_mEp460_NC_019716, ......	49.13%
